# Supplementary material for: Characterization of Vegetative Incompatibility in Morchella importuna and Location of the Related-Genes by Bulk Segregant Analysis
Source: Front Microbiol. 2022 Mar 7;13:828514. doi: 10.3389/fmicb.2022.828514 (PMC8940278; doi:10.3389/fmicb.2022.828514)
Supplement: Supplementary file 1 [file Data_Sheet_1.xlsx]

## Sheet: Supplementary Table 1
Supplementary Table 1 Primer sequences and PCR cycling parameters in this study
Code	Specified use	Sequences (5'-3')	Annealing temperature (C)	Extending time (s)
P24F	het-c homologues	ACCTCATACATACCCACCACACGAC	60	120
P24R		AAGGCTTGATAAACAGCAAATAAAC
P25F		TCCCGTAGTCTGTCATTCTTCCATC	64.5	180
P25R		AAACCCTCGCATAAAGCACAACCC
P26F		TCATCTCTTTCTTTCGCTCGTCATC	64	200
P26R		AAGCACAGAAAATAAATGCACGGAG
P27F	un-24 homologues	CTACGATTCAATCTTCATACCCCTC	60	180
P27R		ATCCCTATTAAACCTTCCTAGCCCA
P28F	het-c2 homologues	TCAATCCACCAATCCTTCAATCTTC	60	40
P28R		AAAATAGCTTATGAAAAAGTCGCCG
P29F	tmelhet homologues	AATCTAATTCAACGAAAACTCACTG	60	120
P29R		TAGATTTTAGCCCCATACTCCCAAG
P30F		TTCCAGTGTCAACTGTTTCGCGGAC	60	120
P30R		TAAACCTTGCAGCCACCTATCCCGT
P32F	mimpvi32	AGATGACATTCCCGTATTTTCTCGT	62	180
P32R		ACTATCTGCAGTACTTGCAGCACCG
P33F	mimpvi33	TTTACTTAGGGTGGGAACAGTCTCT	60	210
P33R		CACTCGGTCGTCTTCTCAGGTCTTG

## Sheet: Supplementary Table 2
Supplementary Table2 Strains used to analyze het-homologues polymorphisms
VCG	Strain	GenBank accession number
		het-c			un-24	het-c2	tmelhet45
		GME5750	GME1887	GME3821	GME2544	GME2473	GME5583	GME5612
VCGA1	YAASMYPL6-1
	Y1Y3-403
	Y1Y3-404
	Y1Y3-412
	Y1Y3-415	OL303938	OL303944	OL303950	OL303956	OL303962	OL303968	OL303974
VCGA2	Y1Y3-409
	Y1Y3-411
	Y1Y3-408	OL303939	OL303945	OL303951	OL303957	OL303963	OL303969	OL303975
VCGB1	YAASMYPL6-3
	Y1Y3-401	OL303940	OL303946	OL303952	OL303958	OL303964	OL303970	OL303976
	Y1Y3-402
	Y1Y3-405
VCGB2	Y1Y3-410
	Y1Y3-414
	Y1Y3-413
	Y1Y3-406
	Y1Y3-407	OL303941	OL303947	OL303953	OL303959	OL303965	OL303971	OL303977
VCG6611	6611
	6611-05-08	OL303942	OL303948	OL303954	OL303960	OL303966	OL303972	OL303978
	6611-07-05
	6611-07-09
Zhao0001	Zhao0001-26
	Zhao0001-27	OL303943	OL303949	OL303955	OL303961	OL303967	OL303973	OL303979
	Zhao0001-28
	Zhao0001-29

## Sheet: Supplementary Table 3
Supplementary Table 3 The results of SNP association analysis using the ED algorithm
Scaffold	AllCounta	AssoCountb	pvaluec	fdrd
Scaffold50	179	179	0	0
Scaffold751	44	44	0	0
Scaffold1798	8	7	5.05085e-12	8.09819e-10
Scaffold40	49	12	2.88661e-08	3.47115e-06
Scaffold613	12	6	8.82169e-08	8.48647e-06
Scaffold1876	6	4	5.18561e-07	4.15713e-05
Scaffold2066	4	3	2.3101e-06	0.000158737
Scaffold1388	12	4	5.63133e-05	0.00338583
Scaffold635	24	5	0.000254325	0.0135922
Scaffold1303	23	4	0.00167744	0.080685
Scaffold1290	3	1	0.00447183	0.195541
Scaffold266	12	2	0.0100666	0.403503
Scaffold615	59	3	0.199606	0.43477
Scaffold1410	28	2	0.0949639	0.43477
Scaffold54	9	1	0.045915	0.43477
Scaffold1333	10	1	0.0559388	0.43477
Scaffold1090	16	1	0.128113	0.43477
Scaffold541	6	1	0.0206742	0.43477
Scaffold2000	4	0	0.147797	0.43477
Scaffold1679	3	0	0.113026	0.43477
Scaffold1886	4	0	0.147797	0.43477
Scaffold546	3	0	0.113026	0.43477
Scaffold634	6	0	0.213317	0.43477
Scaffold955	4	0	0.147797	0.43477
Scaffold554	3	0	0.113026	0.43477
Scaffold2147	4	0	0.147797	0.43477
Scaffold1745	3	0	0.113026	0.43477
Scaffold367	3	0	0.113026	0.43477
Scaffold169	4	0	0.147797	0.43477
Scaffold233	6	0	0.213317	0.43477
Scaffold2365	3	0	0.113026	0.43477
Scaffold2237	3	0	0.113026	0.43477
Scaffold761	3	0	0.113026	0.43477
Scaffold699	6	0	0.213317	0.43477
Scaffold1546	5	0	0.18121	0.43477
Scaffold803	5	0	0.18121	0.43477
Scaffold1827	3	0	0.113026	0.43477
Scaffold1329	6	0	0.213317	0.43477
Scaffold1877	6	0	0.213317	0.43477
Scaffold1444	6	0	0.213317	0.43477
Scaffold1840	5	0	0.18121	0.43477
Scaffold48	6	0	0.213317	0.43477
Scaffold1875	6	0	0.213317	0.43477
Scaffold1360	3	0	0.113026	0.43477
Scaffold1044	6	0	0.213317	0.43477
Scaffold1495	3	0	0.113026	0.43477
Scaffold1459	3	0	0.113026	0.43477
Scaffold156	4	0	0.147797	0.43477
Scaffold2097	5	0	0.18121	0.43477
Scaffold519	4	0	0.147797	0.43477
Scaffold1802	3	0	0.113026	0.43477
Scaffold2110	4	0	0.147797	0.43477
Scaffold1374	3	0	0.113026	0.43477
Scaffold1120	3	0	0.113026	0.43477
Scaffold1542	3	0	0.113026	0.43477
Scaffold568	5	0	0.18121	0.43477
Scaffold2011	4	0	0.147797	0.43477
Scaffold856	4	0	0.147797	0.43477
Scaffold778	5	0	0.18121	0.43477
Scaffold2089	4	0	0.147797	0.43477
Scaffold1702	3	0	0.113026	0.43477
Scaffold1726	4	0	0.147797	0.43477
Scaffold280	5	0	0.18121	0.43477
Scaffold1689	3	0	0.113026	0.43477
Scaffold2356	6	0	0.213317	0.43477
Scaffold2213	3	0	0.113026	0.43477
Scaffold1932	5	0	0.18121	0.43477
Scaffold320	3	0	0.113026	0.43477
Scaffold1588	4	0	0.147797	0.43477
Scaffold1611	4	0	0.147797	0.43477
Scaffold722	3	0	0.113026	0.43477
Scaffold1975	5	0	0.18121	0.43477
Scaffold1398	6	0	0.213317	0.43477
Scaffold2299	3	0	0.113026	0.43477
Scaffold265	4	0	0.147797	0.43477
Scaffold1294	6	0	0.213317	0.43477
Scaffold616	5	0	0.18121	0.43477
Scaffold2290	3	0	0.113026	0.43477
Scaffold229	4	0	0.147797	0.43477
Scaffold954	5	0	0.18121	0.43477
Scaffold501	5	0	0.18121	0.43477
Scaffold2015	6	0	0.213317	0.43477
Scaffold1025	3	0	0.113026	0.43477
Scaffold2268	5	0	0.18121	0.43477
Scaffold1418	5	0	0.18121	0.43477
Scaffold440	3	0	0.113026	0.43477
Scaffold1935	3	0	0.113026	0.43477
Scaffold957	6	0	0.213317	0.43477
Scaffold1908	3	0	0.113026	0.43477
Scaffold2380	4	0	0.147797	0.43477
Scaffold2047	4	0	0.147797	0.43477
Scaffold690	3	0	0.113026	0.43477
Scaffold1169	4	0	0.147797	0.43477
Scaffold1026	5	0	0.18121	0.43477
Scaffold1565	4	0	0.147797	0.43477
Scaffold371	6	0	0.213317	0.43477
Scaffold1614	5	0	0.18121	0.43477
Scaffold1202	4	0	0.147797	0.43477
Scaffold149	6	0	0.213317	0.43477
Scaffold2279	4	0	0.147797	0.43477
Scaffold1603	4	0	0.147797	0.43477
Scaffold1691	5	0	0.18121	0.43477
Scaffold1474	3	0	0.113026	0.43477
Scaffold2144	5	0	0.18121	0.43477
Scaffold835	6	0	0.213317	0.43477
Scaffold1292	5	0	0.18121	0.43477
Scaffold1136	3	0	0.113026	0.43477
Scaffold2195	3	0	0.113026	0.43477
Scaffold886	6	0	0.213317	0.43477
Scaffold1179	3	0	0.113026	0.43477
Scaffold1672	4	0	0.147797	0.43477
Scaffold935	6	0	0.213317	0.43477
Scaffold1298	4	0	0.147797	0.43477
Scaffold933	4	0	0.147797	0.43477
Scaffold2231	3	0	0.113026	0.43477
Scaffold28	6	0	0.213317	0.43477
Scaffold1252	3	0	0.113026	0.43477
Scaffold292	6	0	0.213317	0.43477
Scaffold449	3	0	0.113026	0.43477
Scaffold921	5	0	0.18121	0.43477
Scaffold1987	4	0	0.147797	0.43477
Scaffold56	6	0	0.213317	0.43477
Scaffold60	5	0	0.18121	0.43477
Scaffold153	3	0	0.113026	0.43477
Scaffold1878	3	0	0.113026	0.43477
Scaffold293	4	0	0.147797	0.43477
Scaffold1800	5	0	0.18121	0.43477
Scaffold1923	5	0	0.18121	0.43477
Scaffold1757	5	0	0.18121	0.43477
Scaffold723	3	0	0.113026	0.43477
Scaffold1461	4	0	0.147797	0.43477
Scaffold1321	5	0	0.18121	0.43477
Scaffold1075	3	0	0.113026	0.43477
Scaffold579	4	0	0.147797	0.43477
Scaffold1569	4	0	0.147797	0.43477
Scaffold1079	6	0	0.213317	0.43477
Scaffold2273	4	0	0.147797	0.43477
Scaffold1431	3	0	0.113026	0.43477
Scaffold764	5	0	0.18121	0.43477
Scaffold1315	6	0	0.213317	0.43477
Scaffold1907	4	0	0.147797	0.43477
Scaffold1905	5	0	0.18121	0.43477
Scaffold556	5	0	0.18121	0.43477
Scaffold493	6	0	0.213317	0.43477
Scaffold1888	3	0	0.113026	0.43477
Scaffold2338	6	0	0.213317	0.43477
Scaffold2410	3	0	0.113026	0.43477
Scaffold1670	6	0	0.213317	0.43477
Scaffold673	5	0	0.18121	0.43477
Scaffold1675	5	0	0.18121	0.43477
Scaffold2358	4	0	0.147797	0.43477
Scaffold1299	3	0	0.113026	0.43477
Scaffold1460	5	0	0.18121	0.43477
Scaffold2305	4	0	0.147797	0.43477
Scaffold1148	3	0	0.113026	0.43477
Scaffold1300	4	0	0.147797	0.43477
Scaffold951	4	0	0.147797	0.43477
Scaffold712	3	0	0.113026	0.43477
Scaffold236	6	0	0.213317	0.43477
Scaffold1018	4	0	0.147797	0.43477
Scaffold1113	4	0	0.147797	0.43477
Scaffold1890	6	0	0.213317	0.43477
Scaffold1874	5	0	0.18121	0.43477
Scaffold1017	4	0	0.147797	0.43477
Scaffold324	4	0	0.147797	0.43477
Scaffold1791	3	0	0.113026	0.43477
Scaffold1909	6	0	0.213317	0.43477
Scaffold1050	5	0	0.18121	0.43477
Scaffold31	4	0	0.147797	0.43477
Scaffold1599	3	0	0.113026	0.43477
Scaffold1629	6	0	0.213317	0.43477
Scaffold160	6	0	0.213317	0.43477
Scaffold2083	4	0	0.147797	0.43477
Scaffold2343	3	0	0.113026	0.43477
Scaffold2536	3	0	0.113026	0.43477
Scaffold2314	3	0	0.113026	0.43477
Scaffold2318	6	0	0.213317	0.43477
Scaffold1867	6	0	0.213317	0.43477
Scaffold781	4	0	0.147797	0.43477
Scaffold207	4	0	0.147797	0.43477
Scaffold1080	6	0	0.213317	0.43477
Scaffold305	4	0	0.147797	0.43477
Scaffold1081	4	0	0.147797	0.43477
Scaffold867	6	0	0.213317	0.43477
Scaffold1657	3	0	0.113026	0.43477
Scaffold1078	5	0	0.18121	0.43477
Scaffold1713	3	0	0.113026	0.43477
Scaffold1600	5	0	0.18121	0.43477
Scaffold846	3	0	0.113026	0.43477
Scaffold322	3	0	0.113026	0.43477
Scaffold2086	3	0	0.113026	0.43477
Scaffold1442	4	0	0.147797	0.43477
Scaffold2103	4	0	0.147797	0.43477
Scaffold1224	3	0	0.113026	0.43477
Scaffold2366	5	0	0.18121	0.43477
Scaffold1255	4	0	0.147797	0.43477
Scaffold472	4	0	0.147797	0.43477
Scaffold1085	4	0	0.147797	0.43477
Scaffold2453	5	0	0.18121	0.43477
Scaffold333	4	0	0.147797	0.43477
Scaffold133	4	0	0.147797	0.43477
Scaffold2309	3	0	0.113026	0.43477
Scaffold391	3	0	0.113026	0.43477
Scaffold415	4	0	0.147797	0.43477
Scaffold253	3	0	0.113026	0.43477
Scaffold1889	6	0	0.213317	0.43477
Scaffold762	3	0	0.113026	0.43477
Scaffold323	4	0	0.147797	0.43477
Scaffold1422	3	0	0.113026	0.43477
Scaffold2133	3	0	0.113026	0.43477
Scaffold1417	3	0	0.113026	0.43477
Scaffold1930	6	0	0.213317	0.43477
Scaffold1047	4	0	0.147797	0.43477
Scaffold1966	3	0	0.113026	0.43477
Scaffold1592	6	0	0.213317	0.43477
Scaffold496	6	0	0.213317	0.43477
Scaffold915	6	0	0.213317	0.43477
Scaffold1381	3	0	0.113026	0.43477
Scaffold1673	4	0	0.147797	0.43477
Scaffold2183	3	0	0.113026	0.43477
Scaffold21	3	0	0.113026	0.43477
Scaffold1342	4	0	0.147797	0.43477
Scaffold1097	3	0	0.113026	0.43477
Scaffold739	4	0	0.147797	0.43477
Scaffold1912	5	0	0.18121	0.43477
Scaffold1680	3	0	0.113026	0.43477
Scaffold983	4	0	0.147797	0.43477
Scaffold551	5	0	0.18121	0.43477
Scaffold1393	3	0	0.113026	0.43477
Scaffold2436	3	0	0.113026	0.43477
Scaffold2317	3	0	0.113026	0.43477
Scaffold786	4	0	0.147797	0.43477
Scaffold1246	3	0	0.113026	0.43477
Scaffold1793	3	0	0.113026	0.43477
Scaffold137	5	0	0.18121	0.43477
Scaffold660	3	0	0.113026	0.43477
Scaffold15	42	2	0.226328	0.439871
Scaffold299	7	0	0.24417	0.439871
Scaffold1738	7	0	0.24417	0.439871
Scaffold1057	7	0	0.24417	0.439871
Scaffold119	7	0	0.24417	0.439871
Scaffold1725	7	0	0.24417	0.439871
Scaffold1384	7	0	0.24417	0.439871
Scaffold1506	7	0	0.24417	0.439871
Scaffold853	7	0	0.24417	0.439871
Scaffold1576	7	0	0.24417	0.439871
Scaffold776	7	0	0.24417	0.439871
Scaffold792	7	0	0.24417	0.439871
Scaffold517	7	0	0.24417	0.439871
Scaffold1971	7	0	0.24417	0.439871
Scaffold304	7	0	0.24417	0.439871
Scaffold335	7	0	0.24417	0.439871
Scaffold700	7	0	0.24417	0.439871
Scaffold1439	7	0	0.24417	0.439871
Scaffold430	7	0	0.24417	0.439871
Scaffold2058	7	0	0.24417	0.439871
Scaffold1411	7	0	0.24417	0.439871
Scaffold1060	7	0	0.24417	0.439871
Scaffold443	7	0	0.24417	0.439871
Scaffold2067	7	0	0.24417	0.439871
Scaffold474	7	0	0.24417	0.439871
Scaffold1815	7	0	0.24417	0.439871
Scaffold2296	7	0	0.24417	0.439871
Scaffold882	7	0	0.24417	0.439871
Scaffold429	7	0	0.24417	0.439871
Scaffold453	7	0	0.24417	0.439871
Scaffold1530	7	0	0.24417	0.439871
Scaffold1087	8	0	0.273816	0.463752
Scaffold1118	8	0	0.273816	0.463752
Scaffold111	8	0	0.273816	0.463752
Scaffold892	8	0	0.273816	0.463752
Scaffold1721	8	0	0.273816	0.463752
Scaffold622	8	0	0.273816	0.463752
Scaffold1126	8	0	0.273816	0.463752
Scaffold2337	8	0	0.273816	0.463752
Scaffold1149	8	0	0.273816	0.463752
Scaffold1768	8	0	0.273816	0.463752
Scaffold888	8	0	0.273816	0.463752
Scaffold1779	8	0	0.273816	0.463752
Scaffold527	8	0	0.273816	0.463752
Scaffold1698	8	0	0.273816	0.463752
Scaffold988	8	0	0.273816	0.463752
Scaffold171	8	0	0.273816	0.463752
Scaffold1055	8	0	0.273816	0.463752
Scaffold1552	9	0	0.302304	0.483084
Scaffold540	9	0	0.302304	0.483084
Scaffold1267	9	0	0.302304	0.483084
Scaffold1249	9	0	0.302304	0.483084
Scaffold1659	9	0	0.302304	0.483084
Scaffold1062	9	0	0.302304	0.483084
Scaffold1761	9	0	0.302304	0.483084
Scaffold575	9	0	0.302304	0.483084
Scaffold222	9	0	0.302304	0.483084
Scaffold1092	9	0	0.302304	0.483084
Scaffold1458	9	0	0.302304	0.483084
Scaffold107	9	0	0.302304	0.483084
Scaffold782	9	0	0.302304	0.483084
Scaffold1626	9	0	0.302304	0.483084
Scaffold1804	9	0	0.302304	0.483084
Scaffold1906	9	0	0.302304	0.483084
Scaffold820	9	0	0.302304	0.483084
Scaffold583	10	0	0.329678	0.498664
Scaffold533	10	0	0.329678	0.498664
Scaffold1780	10	0	0.329678	0.498664
Scaffold1326	10	0	0.329678	0.498664
Scaffold2078	10	0	0.329678	0.498664
Scaffold1893	10	0	0.329678	0.498664
Scaffold802	10	0	0.329678	0.498664
Scaffold1535	10	0	0.329678	0.498664
Scaffold1956	10	0	0.329678	0.498664
Scaffold1015	10	0	0.329678	0.498664
Scaffold1441	10	0	0.329678	0.498664
Scaffold1609	10	0	0.329678	0.498664
Scaffold1532	10	0	0.329678	0.498664
Scaffold1806	10	0	0.329678	0.498664
Scaffold74	10	0	0.329678	0.498664
Scaffold41	10	0	0.329678	0.498664
Scaffold645	10	0	0.329678	0.498664
Scaffold1809	11	0	0.355981	0.511126
Scaffold1397	11	0	0.355981	0.511126
Scaffold1707	11	0	0.355981	0.511126
Scaffold1318	11	0	0.355981	0.511126
Scaffold254	11	0	0.355981	0.511126
Scaffold1760	11	0	0.355981	0.511126
Scaffold1749	11	0	0.355981	0.511126
Scaffold534	11	0	0.355981	0.511126
Scaffold2020	11	0	0.355981	0.511126
Scaffold286	11	0	0.355981	0.511126
Scaffold90	11	0	0.355981	0.511126
Scaffold1500	11	0	0.355981	0.511126
Scaffold631	11	0	0.355981	0.511126
Scaffold842	11	0	0.355981	0.511126
Scaffold341	11	0	0.355981	0.511126
Scaffold945	11	0	0.355981	0.511126
Scaffold118	11	0	0.355981	0.511126
Scaffold2072	12	0	0.381256	0.520978
Scaffold1739	12	0	0.381256	0.520978
Scaffold1103	12	0	0.381256	0.520978
Scaffold91	12	0	0.381256	0.520978
Scaffold287	12	0	0.381256	0.520978
Scaffold467	12	0	0.381256	0.520978
Scaffold1254	12	0	0.381256	0.520978
Scaffold1968	12	0	0.381256	0.520978
Scaffold413	12	0	0.381256	0.520978
Scaffold210	12	0	0.381256	0.520978
Scaffold706	12	0	0.381256	0.520978
Scaffold1566	12	0	0.381256	0.520978
Scaffold1316	12	0	0.381256	0.520978
Scaffold2018	12	0	0.381256	0.520978
Scaffold1153	12	0	0.381256	0.520978
Scaffold177	12	0	0.381256	0.520978
Scaffold1311	12	0	0.381256	0.520978
Scaffold86	13	0	0.405543	0.537372
Scaffold788	13	0	0.405543	0.537372
Scaffold38	13	0	0.405543	0.537372
Scaffold987	13	0	0.405543	0.537372
Scaffold605	13	0	0.405543	0.537372
Scaffold1783	13	0	0.405543	0.537372
Scaffold1526	13	0	0.405543	0.537372
Scaffold1035	13	0	0.405543	0.537372
Scaffold470	13	0	0.405543	0.537372
Scaffold913	13	0	0.405543	0.537372
Scaffold1584	13	0	0.405543	0.537372
Scaffold608	14	0	0.428879	0.557543
Scaffold402	14	0	0.428879	0.557543
Scaffold783	14	0	0.428879	0.557543
Scaffold1743	14	0	0.428879	0.557543
Scaffold317	14	0	0.428879	0.557543
Scaffold491	14	0	0.428879	0.557543
Scaffold300	14	0	0.428879	0.557543
Scaffold1276	15	0	0.451302	0.577331
Scaffold61	15	0	0.451302	0.577331
Scaffold5	15	0	0.451302	0.577331
Scaffold849	15	0	0.451302	0.577331
Scaffold619	15	0	0.451302	0.577331
Scaffold1550	15	0	0.451302	0.577331
Scaffold1184	16	0	0.472848	0.593838
Scaffold1450	16	0	0.472848	0.593838
Scaffold175	16	0	0.472848	0.593838
Scaffold85	16	0	0.472848	0.593838
Scaffold1476	16	0	0.472848	0.593838
Scaffold941	16	0	0.472848	0.593838
Scaffold12	16	0	0.472848	0.593838
Scaffold815	17	0	0.493551	0.613431
Scaffold1982	17	0	0.493551	0.613431
Scaffold610	17	0	0.493551	0.613431
Scaffold914	17	0	0.493551	0.613431
Scaffold932	43	1	0.506974	0.626818
Scaffold165	18	0	0.513443	0.626818
Scaffold1205	18	0	0.513443	0.626818
Scaffold95	18	0	0.513443	0.626818
Scaffold419	18	0	0.513443	0.626818
Scaffold454	18	0	0.513443	0.626818
Scaffold328	18	0	0.513443	0.626818
Scaffold1372	19	0	0.532557	0.634059
Scaffold359	19	0	0.532557	0.634059
Scaffold1160	19	0	0.532557	0.634059
Scaffold112	19	0	0.532557	0.634059
Scaffold1426	19	0	0.532557	0.634059
Scaffold34	19	0	0.532557	0.634059
Scaffold967	19	0	0.532557	0.634059
Scaffold693	19	0	0.532557	0.634059
Scaffold1451	19	0	0.532557	0.634059
Scaffold911	19	0	0.532557	0.634059
Scaffold715	20	0	0.550923	0.649495
Scaffold1475	20	0	0.550923	0.649495
Scaffold106	20	0	0.550923	0.649495
Scaffold193	20	0	0.550923	0.649495
Scaffold770	21	0	0.568569	0.654262
Scaffold420	21	0	0.568569	0.654262
Scaffold151	21	0	0.568569	0.654262
Scaffold1173	21	0	0.568569	0.654262
Scaffold1722	21	0	0.568569	0.654262
Scaffold834	21	0	0.568569	0.654262
Scaffold881	21	0	0.568569	0.654262
Scaffold1237	21	0	0.568569	0.654262
Scaffold376	21	0	0.568569	0.654262
Scaffold219	21	0	0.568569	0.654262
Scaffold1247	22	0	0.585524	0.670565
Scaffold1030	22	0	0.585524	0.670565
Scaffold1013	23	0	0.601815	0.684334
Scaffold594	23	0	0.601815	0.684334
Scaffold1076	23	0	0.601815	0.684334
Scaffold1141	24	0	0.617468	0.693931
Scaffold614	24	0	0.617468	0.693931
Scaffold629	24	0	0.617468	0.693931
Scaffold1204	24	0	0.617468	0.693931
Scaffold742	24	0	0.617468	0.693931
Scaffold365	25	0	0.632508	0.709176
Scaffold1693	26	0	0.646959	0.713732
Scaffold537	26	0	0.646959	0.713732
Scaffold36	26	0	0.646959	0.713732
Scaffold167	26	0	0.646959	0.713732
Scaffold162	26	0	0.646959	0.713732
Scaffold214	26	0	0.646959	0.713732
Scaffold1275	26	0	0.646959	0.713732
Scaffold974	27	0	0.660843	0.727381
Scaffold448	28	0	0.674183	0.74037
Scaffold716	30	0	0.699315	0.766219
Scaffold1423	31	0	0.711146	0.775649
Scaffold88	31	0	0.711146	0.775649
Scaffold327	33	0	0.733436	0.796349
Scaffold576	33	0	0.733436	0.796349
Scaffold749	38	0	0.781944	0.847107
Scaffold654	40	0	0.798787	0.863408
Scaffold208	42	0	0.814333	0.878238
Scaffold1157	43	0	0.821651	0.882174
Scaffold899	43	0	0.821651	0.882174
Scaffold351	44	0	0.828682	0.887741
Scaffold366	46	0	0.841925	0.893964
Scaffold410	46	0	0.841925	0.893964
Scaffold884	46	0	0.841925	0.893964
Scaffold565	46	0	0.841925	0.893964
Scaffold199	47	0	0.848159	0.8986
Scaffold379	48	0	0.854148	0.899005
Scaffold447	48	0	0.854148	0.899005
Scaffold840	48	0	0.854148	0.899005
Scaffold1105	50	0	0.865429	0.908889
Scaffold618	54	0	0.885449	0.927888
Scaffold950	59	0	0.906351	0.945672
Scaffold1359	59	0	0.906351	0.945672
Scaffold529	61	0	0.913605	0.951177
Scaffold395	62	0	0.917019	0.95267
Scaffold152	83	0	0.964465	0.996712
Scaffold80	85	0	0.967226	0.996712
Scaffold489	87	0	0.969774	0.996712
Scaffold290	86	0	0.968526	0.996712
Scaffold285	84	0	0.965873	0.996712
Scaffold125	155	0	0.998097	0.998097
Scaffold769	103	0	0.984193	0.998097
Scaffold808	101	0	0.982857	0.998097
Scaffold1200	100	0	0.982148	0.998097
Scaffold719	113	0	0.989467	0.998097
Scaffold231	146	0	0.997252	0.998097
Scaffold621	117	0	0.991047	0.998097
Scaffold200	138	0	0.996192	0.998097
Scaffold825	109	0	0.987609	0.998097
Scaffold542	90	0	0.97323	0.998097
Scaffold1014	107	0	0.986561	0.998097
Scaffold641	131	0	0.994935	0.998097
Scaffold373	97	0	0.97984	0.998097
a:The numbers of all SNPs in the scaffold; b:The numbers of association SNPs in the scaffold using the ED algorithm;c:The signficant lever of enriched association SNPs in the scaffold;d:The probability corrected by multiple check;The scaffolds with a yellow background were the target scaffolds.

## Sheet: Supplementary Table 4
Supplementary Table 4 The results of SNP association analysis using the SNP-index algorithm
Scaffold	AllCounta	AssoCountb	pvaluec	fdrd
Scaffold1303	23	23	0	0
Scaffold1079	6	6	0	0
Scaffold1516	2	2	0	0
Scaffold1259	2	2	0	0
Scaffold660	3	3	0	0
Scaffold1876	6	6	0	0
Scaffold266	12	12	0	0
Scaffold1568	2	2	0	0
Scaffold1090	16	16	0	0
Scaffold15	42	42	0	0
Scaffold1352	1	1	0	0
Scaffold751	44	44	0	0
Scaffold1184	16	16	0	0
Scaffold1087	8	8	0	0
Scaffold1738	7	7	0	0
Scaffold615	59	58	0	0
Scaffold2164	1	1	0	0
Scaffold88	31	29	0	0
Scaffold1615	1	1	0	0
Scaffold90	11	11	0	0
Scaffold1382	1	1	0	0
Scaffold1388	12	12	0	0
Scaffold341	11	11	0	0
Scaffold551	5	5	0	0
Scaffold541	6	6	0	0
Scaffold782	9	9	0	0
Scaffold1410	28	28	0	0
Scaffold1348	1	1	0	0
Scaffold872	2	2	0	0
Scaffold2341	1	1	0	0
Scaffold50	179	179	0	0
Scaffold40	49	49	0	0
Scaffold635	24	24	0	0
Scaffold1136	3	3	0	0
Scaffold823	1	1	0	0
Scaffold2348	2	2	0	0
Scaffold2140	1	1	0	0
Scaffold2101	1	1	0	0
Scaffold1968	12	12	0	0
Scaffold2066	4	4	0	0
Scaffold2069	1	1	0	0
Scaffold932	43	43	0	0
Scaffold755	1	1	0	0
Scaffold54	9	9	0	0
Scaffold1755	1	1	0	0
Scaffold1290	3	3	0	0
Scaffold1040	2	2	0	0
Scaffold1333	10	10	0	0
Scaffold1411	7	7	0	0
Scaffold613	12	10	2.71998e-10	4.12797e-09
Scaffold1798	8	7	1.98159e-08	2.94952e-07
Scaffold233	6	5	1.68096e-06	2.45484e-05
Scaffold335	7	4	0.000268506	0.00384858
Scaffold1908	3	2	0.00130279	0.0180064
Scaffold1935	3	2	0.00130279	0.0180064
Scaffold1592	6	3	0.00177557	0.0241104
Scaffold2103	4	2	0.0047852	0.0627753
Scaffold1569	4	2	0.0047852	0.0627753
Scaffold1698	8	3	0.00691851	0.0892487
Scaffold1210	2	1	0.0119412	0.140037
Scaffold191	2	1	0.0119412	0.140037
Scaffold1209	2	1	0.0119412	0.140037
Scaffold651	2	1	0.0119412	0.140037
Scaffold2395	2	1	0.0119412	0.140037
Scaffold2272	2	1	0.0119412	0.140037
Scaffold1609	10	3	0.0173573	0.200515
Scaffold1398	6	2	0.0202062	0.229994
Scaffold1760	11	3	0.0249582	0.279966
Scaffold1220	1	0	0.109334	0.341228
Scaffold801	1	0	0.109334	0.341228
Scaffold873	1	0	0.109334	0.341228
Scaffold78	1	0	0.109334	0.341228
Scaffold2027	1	0	0.109334	0.341228
Scaffold794	1	0	0.109334	0.341228
Scaffold1597	1	0	0.109334	0.341228
Scaffold1005	1	0	0.109334	0.341228
Scaffold555	1	0	0.109334	0.341228
Scaffold771	1	0	0.109334	0.341228
Scaffold2116	1	0	0.109334	0.341228
Scaffold1479	1	0	0.109334	0.341228
Scaffold731	1	0	0.109334	0.341228
Scaffold1590	1	0	0.109334	0.341228
Scaffold734	1	0	0.109334	0.341228
Scaffold1250	1	0	0.109334	0.341228
Scaffold430	7	2	0.032522	0.341228
Scaffold936	1	0	0.109334	0.341228
Scaffold18	1	0	0.109334	0.341228
Scaffold129	1	0	0.109334	0.341228
Scaffold234	1	0	0.109334	0.341228
Scaffold478	1	0	0.109334	0.341228
Scaffold127	1	0	0.109334	0.341228
Scaffold1757	5	1	0.0954238	0.341228
Scaffold1481	1	0	0.109334	0.341228
Scaffold1308	1	0	0.109334	0.341228
Scaffold375	1	0	0.109334	0.341228
Scaffold2168	1	0	0.109334	0.341228
Scaffold47	1	0	0.109334	0.341228
Scaffold1820	1	0	0.109334	0.341228
Scaffold1578	1	0	0.109334	0.341228
Scaffold505	1	0	0.109334	0.341228
Scaffold1055	8	2	0.0478842	0.341228
Scaffold248	1	0	0.109334	0.341228
Scaffold898	1	0	0.109334	0.341228
Scaffold461	1	0	0.109334	0.341228
Scaffold652	1	0	0.109334	0.341228
Scaffold1402	1	0	0.109334	0.341228
Scaffold400	1	0	0.109334	0.341228
Scaffold332	1	0	0.109334	0.341228
Scaffold764	5	1	0.0954238	0.341228
Scaffold2433	1	0	0.109334	0.341228
Scaffold303	1	0	0.109334	0.341228
Scaffold349	1	0	0.109334	0.341228
Scaffold1706	1	0	0.109334	0.341228
Scaffold2353	1	0	0.109334	0.341228
Scaffold2123	1	0	0.109334	0.341228
Scaffold658	1	0	0.109334	0.341228
Scaffold140	1	0	0.109334	0.341228
Scaffold1323	1	0	0.109334	0.341228
Scaffold2331	1	0	0.109334	0.341228
Scaffold52	1	0	0.109334	0.341228
Scaffold711	1	0	0.109334	0.341228
Scaffold2426	1	0	0.109334	0.341228
Scaffold1117	1	0	0.109334	0.341228
Scaffold227	1	0	0.109334	0.341228
Scaffold1497	1	0	0.109334	0.341228
Scaffold878	1	0	0.109334	0.341228
Scaffold159	1	0	0.109334	0.341228
Scaffold548	1	0	0.109334	0.341228
Scaffold1042	1	0	0.109334	0.341228
Scaffold1435	1	0	0.109334	0.341228
Scaffold99	1	0	0.109334	0.341228
Scaffold553	1	0	0.109334	0.341228
Scaffold1601	1	0	0.109334	0.341228
Scaffold2226	1	0	0.109334	0.341228
Scaffold1331	1	0	0.109334	0.341228
Scaffold77	1	0	0.109334	0.341228
Scaffold2230	1	0	0.109334	0.341228
Scaffold739	4	1	0.0616506	0.341228
Scaffold1001	1	0	0.109334	0.341228
Scaffold2014	1	0	0.109334	0.341228
Scaffold1386	1	0	0.109334	0.341228
Scaffold1414	1	0	0.109334	0.341228
Scaffold2461	1	0	0.109334	0.341228
Scaffold1606	1	0	0.109334	0.341228
Scaffold920	1	0	0.109334	0.341228
Scaffold569	1	0	0.109334	0.341228
Scaffold687	1	0	0.109334	0.341228
Scaffold1878	3	1	0.0332179	0.341228
Scaffold1342	4	1	0.0616506	0.341228
Scaffold294	1	0	0.109334	0.341228
Scaffold2283	1	0	0.109334	0.341228
Scaffold324	4	1	0.0616506	0.341228
Scaffold1091	1	0	0.109334	0.341228
Scaffold1238	1	0	0.109334	0.341228
Scaffold1113	4	1	0.0616506	0.341228
Scaffold1231	1	0	0.109334	0.341228
Scaffold1709	1	0	0.109334	0.341228
Scaffold1036	1	0	0.109334	0.341228
Scaffold384	1	0	0.109334	0.341228
Scaffold244	1	0	0.109334	0.341228
Scaffold2239	1	0	0.109334	0.341228
Scaffold2379	1	0	0.109334	0.341228
Scaffold623	1	0	0.109334	0.341228
Scaffold37	1	0	0.109334	0.341228
Scaffold2197	1	0	0.109334	0.341228
Scaffold8	1	0	0.109334	0.341228
Scaffold931	1	0	0.109334	0.341228
Scaffold859	1	0	0.109334	0.341228
Scaffold1993	1	0	0.109334	0.341228
Scaffold1736	1	0	0.109334	0.341228
Scaffold194	1	0	0.109334	0.341228
Scaffold407	1	0	0.109334	0.341228
Scaffold1618	1	0	0.109334	0.341228
Scaffold138	1	0	0.109334	0.341228
Scaffold2185	1	0	0.109334	0.341228
Scaffold1335	1	0	0.109334	0.341228
Scaffold1759	1	0	0.109334	0.341228
Scaffold427	1	0	0.109334	0.341228
Scaffold1934	1	0	0.109334	0.341228
Scaffold230	1	0	0.109334	0.341228
Scaffold948	1	0	0.109334	0.341228
Scaffold2546	1	0	0.109334	0.341228
Scaffold1636	1	0	0.109334	0.341228
Scaffold108	1	0	0.109334	0.341228
Scaffold309	1	0	0.109334	0.341228
Scaffold2199	1	0	0.109334	0.341228
Scaffold251	1	0	0.109334	0.341228
Scaffold2326	1	0	0.109334	0.341228
Scaffold2002	1	0	0.109334	0.341228
Scaffold2500	1	0	0.109334	0.341228
Scaffold342	1	0	0.109334	0.341228
Scaffold1917	1	0	0.109334	0.341228
Scaffold2444	1	0	0.109334	0.341228
Scaffold2121	1	0	0.109334	0.341228
Scaffold707	1	0	0.109334	0.341228
Scaffold1379	1	0	0.109334	0.341228
Scaffold142	1	0	0.109334	0.341228
Scaffold1887	1	0	0.109334	0.341228
Scaffold260	1	0	0.109334	0.341228
Scaffold1236	1	0	0.109334	0.341228
Scaffold2249	1	0	0.109334	0.341228
Scaffold2423	1	0	0.109334	0.341228
Scaffold943	1	0	0.109334	0.341228
Scaffold1108	1	0	0.109334	0.341228
Scaffold1415	1	0	0.109334	0.341228
Scaffold1555	1	0	0.109334	0.341228
Scaffold2383	1	0	0.109334	0.341228
Scaffold2055	1	0	0.109334	0.341228
Scaffold1186	1	0	0.109334	0.341228
Scaffold340	1	0	0.109334	0.341228
Scaffold2053	1	0	0.109334	0.341228
Scaffold1671	1	0	0.109334	0.341228
Scaffold1631	1	0	0.109334	0.341228
Scaffold903	1	0	0.109334	0.341228
Scaffold385	1	0	0.109334	0.341228
Scaffold135	1	0	0.109334	0.341228
Scaffold1418	5	1	0.0954238	0.341228
Scaffold1095	1	0	0.109334	0.341228
Scaffold1856	1	0	0.109334	0.341228
Scaffold1351	1	0	0.109334	0.341228
Scaffold311	1	0	0.109334	0.341228
Scaffold1130	1	0	0.109334	0.341228
Scaffold732	1	0	0.109334	0.341228
Scaffold730	1	0	0.109334	0.341228
Scaffold245	1	0	0.109334	0.341228
Scaffold2205	1	0	0.109334	0.341228
Scaffold281	1	0	0.109334	0.341228
Scaffold1975	5	1	0.0954238	0.341228
Scaffold980	1	0	0.109334	0.341228
Scaffold2337	8	2	0.0478842	0.341228
Scaffold277	1	0	0.109334	0.341228
Scaffold2329	1	0	0.109334	0.341228
Scaffold1579	1	0	0.109334	0.341228
Scaffold1865	1	0	0.109334	0.341228
Scaffold469	1	0	0.109334	0.341228
Scaffold186	1	0	0.109334	0.341228
Scaffold2372	1	0	0.109334	0.341228
Scaffold185	1	0	0.109334	0.341228
Scaffold1448	1	0	0.109334	0.341228
Scaffold1895	1	0	0.109334	0.341228
Scaffold76	1	0	0.109334	0.341228
Scaffold289	1	0	0.109334	0.341228
Scaffold2405	1	0	0.109334	0.341228
Scaffold2210	1	0	0.109334	0.341228
Scaffold1419	1	0	0.109334	0.341228
Scaffold1180	1	0	0.109334	0.341228
Scaffold691	1	0	0.109334	0.341228
Scaffold2338	6	1	0.133033	0.411869
Scaffold371	6	1	0.133033	0.411869
Scaffold2105	2	0	0.206727	0.453277
Scaffold1264	2	0	0.206727	0.453277
Scaffold240	2	0	0.206727	0.453277
Scaffold1885	2	0	0.206727	0.453277
Scaffold1464	2	0	0.206727	0.453277
Scaffold1953	2	0	0.206727	0.453277
Scaffold607	2	0	0.206727	0.453277
Scaffold1199	2	0	0.206727	0.453277
Scaffold1510	2	0	0.206727	0.453277
Scaffold283	2	0	0.206727	0.453277
Scaffold918	2	0	0.206727	0.453277
Scaffold1628	2	0	0.206727	0.453277
Scaffold2088	2	0	0.206727	0.453277
Scaffold1803	2	0	0.206727	0.453277
Scaffold1134	2	0	0.206727	0.453277
Scaffold1339	2	0	0.206727	0.453277
Scaffold1694	2	0	0.206727	0.453277
Scaffold2082	2	0	0.206727	0.453277
Scaffold2342	2	0	0.206727	0.453277
Scaffold1271	2	0	0.206727	0.453277
Scaffold136	2	0	0.206727	0.453277
Scaffold1883	2	0	0.206727	0.453277
Scaffold625	2	0	0.206727	0.453277
Scaffold70	2	0	0.206727	0.453277
Scaffold1896	2	0	0.206727	0.453277
Scaffold347	2	0	0.206727	0.453277
Scaffold2187	2	0	0.206727	0.453277
Scaffold2109	2	0	0.206727	0.453277
Scaffold39	2	0	0.206727	0.453277
Scaffold747	2	0	0.206727	0.453277
Scaffold2057	2	0	0.206727	0.453277
Scaffold1684	2	0	0.206727	0.453277
Scaffold1900	2	0	0.206727	0.453277
Scaffold2087	2	0	0.206727	0.453277
Scaffold2081	2	0	0.206727	0.453277
Scaffold2456	2	0	0.206727	0.453277
Scaffold667	2	0	0.206727	0.453277
Scaffold1378	2	0	0.206727	0.453277
Scaffold1642	2	0	0.206727	0.453277
Scaffold29	2	0	0.206727	0.453277
Scaffold17	2	0	0.206727	0.453277
Scaffold256	2	0	0.206727	0.453277
Scaffold1273	2	0	0.206727	0.453277
Scaffold2068	2	0	0.206727	0.453277
Scaffold2286	2	0	0.206727	0.453277
Scaffold2029	2	0	0.206727	0.453277
Scaffold1696	2	0	0.206727	0.453277
Scaffold128	2	0	0.206727	0.453277
Scaffold1710	2	0	0.206727	0.453277
Scaffold2388	2	0	0.206727	0.453277
Scaffold477	2	0	0.206727	0.453277
Scaffold603	2	0	0.206727	0.453277
Scaffold243	2	0	0.206727	0.453277
Scaffold2156	2	0	0.206727	0.453277
Scaffold2382	2	0	0.206727	0.453277
Scaffold2170	2	0	0.206727	0.453277
Scaffold1816	2	0	0.206727	0.453277
Scaffold1265	2	0	0.206727	0.453277
Scaffold19	2	0	0.206727	0.453277
Scaffold1151	2	0	0.206727	0.453277
Scaffold2413	2	0	0.206727	0.453277
Scaffold650	2	0	0.206727	0.453277
Scaffold2431	2	0	0.206727	0.453277
Scaffold2186	2	0	0.206727	0.453277
Scaffold119	7	1	0.173237	0.453277
Scaffold1074	2	0	0.206727	0.453277
Scaffold157	2	0	0.206727	0.453277
Scaffold1507	2	0	0.206727	0.453277
Scaffold1845	2	0	0.206727	0.453277
Scaffold1334	2	0	0.206727	0.453277
Scaffold1285	2	0	0.206727	0.453277
Scaffold1033	2	0	0.206727	0.453277
Scaffold2209	2	0	0.206727	0.453277
Scaffold1446	2	0	0.206727	0.453277
Scaffold1963	2	0	0.206727	0.453277
Scaffold2477	2	0	0.206727	0.453277
Scaffold1961	2	0	0.206727	0.453277
Scaffold2532	2	0	0.206727	0.453277
Scaffold589	2	0	0.206727	0.453277
Scaffold1052	2	0	0.206727	0.453277
Scaffold2067	7	1	0.173237	0.453277
Scaffold1517	2	0	0.206727	0.453277
Scaffold1586	2	0	0.206727	0.453277
Scaffold2257	2	0	0.206727	0.453277
Scaffold2351	2	0	0.206727	0.453277
Scaffold72	2	0	0.206727	0.453277
Scaffold166	2	0	0.206727	0.453277
Scaffold2104	2	0	0.206727	0.453277
Scaffold2252	2	0	0.206727	0.453277
Scaffold146	2	0	0.206727	0.453277
Scaffold122	2	0	0.206727	0.453277
Scaffold512	2	0	0.206727	0.453277
Scaffold891	2	0	0.206727	0.453277
Scaffold2427	2	0	0.206727	0.453277
Scaffold772	2	0	0.206727	0.453277
Scaffold1214	2	0	0.206727	0.453277
Scaffold250	2	0	0.206727	0.453277
Scaffold252	2	0	0.206727	0.453277
Scaffold871	2	0	0.206727	0.453277
Scaffold1637	2	0	0.206727	0.453277
Scaffold799	2	0	0.206727	0.453277
Scaffold1501	2	0	0.206727	0.453277
Scaffold202	2	0	0.206727	0.453277
Scaffold1149	8	1	0.215021	0.468807
Scaffold111	8	1	0.215021	0.468807
Scaffold1550	15	2	0.220951	0.480381
Scaffold2309	3	0	0.293481	0.531978
Scaffold1393	3	0	0.293481	0.531978
Scaffold1804	9	1	0.25756	0.531978
Scaffold2343	3	0	0.293481	0.531978
Scaffold320	3	0	0.293481	0.531978
Scaffold2213	3	0	0.293481	0.531978
Scaffold1422	3	0	0.293481	0.531978
Scaffold1657	3	0	0.293481	0.531978
Scaffold546	3	0	0.293481	0.531978
Scaffold2231	3	0	0.293481	0.531978
Scaffold1025	3	0	0.293481	0.531978
Scaffold1888	3	0	0.293481	0.531978
Scaffold1791	3	0	0.293481	0.531978
Scaffold554	3	0	0.293481	0.531978
Scaffold1966	3	0	0.293481	0.531978
Scaffold1179	3	0	0.293481	0.531978
Scaffold2183	3	0	0.293481	0.531978
Scaffold2436	3	0	0.293481	0.531978
Scaffold1793	3	0	0.293481	0.531978
Scaffold762	3	0	0.293481	0.531978
Scaffold712	3	0	0.293481	0.531978
Scaffold2536	3	0	0.293481	0.531978
Scaffold846	3	0	0.293481	0.531978
Scaffold2290	3	0	0.293481	0.531978
Scaffold1224	3	0	0.293481	0.531978
Scaffold2133	3	0	0.293481	0.531978
Scaffold322	3	0	0.293481	0.531978
Scaffold449	3	0	0.293481	0.531978
Scaffold1459	3	0	0.293481	0.531978
Scaffold21	3	0	0.293481	0.531978
Scaffold1374	3	0	0.293481	0.531978
Scaffold1381	3	0	0.293481	0.531978
Scaffold1120	3	0	0.293481	0.531978
Scaffold1802	3	0	0.293481	0.531978
Scaffold1713	3	0	0.293481	0.531978
Scaffold690	3	0	0.293481	0.531978
Scaffold1542	3	0	0.293481	0.531978
Scaffold153	3	0	0.293481	0.531978
Scaffold1474	3	0	0.293481	0.531978
Scaffold2314	3	0	0.293481	0.531978
Scaffold1360	3	0	0.293481	0.531978
Scaffold1097	3	0	0.293481	0.531978
Scaffold2410	3	0	0.293481	0.531978
Scaffold2237	3	0	0.293481	0.531978
Scaffold1827	3	0	0.293481	0.531978
Scaffold2299	3	0	0.293481	0.531978
Scaffold1075	3	0	0.293481	0.531978
Scaffold1702	3	0	0.293481	0.531978
Scaffold722	3	0	0.293481	0.531978
Scaffold1679	3	0	0.293481	0.531978
Scaffold1246	3	0	0.293481	0.531978
Scaffold1599	3	0	0.293481	0.531978
Scaffold1299	3	0	0.293481	0.531978
Scaffold2317	3	0	0.293481	0.531978
Scaffold1745	3	0	0.293481	0.531978
Scaffold253	3	0	0.293481	0.531978
Scaffold440	3	0	0.293481	0.531978
Scaffold1689	3	0	0.293481	0.531978
Scaffold1252	3	0	0.293481	0.531978
Scaffold1148	3	0	0.293481	0.531978
Scaffold367	3	0	0.293481	0.531978
Scaffold391	3	0	0.293481	0.531978
Scaffold2086	3	0	0.293481	0.531978
Scaffold1495	3	0	0.293481	0.531978
Scaffold1680	3	0	0.293481	0.531978
Scaffold1417	3	0	0.293481	0.531978
Scaffold2195	3	0	0.293481	0.531978
Scaffold2365	3	0	0.293481	0.531978
Scaffold761	3	0	0.293481	0.531978
Scaffold1431	3	0	0.293481	0.531978
Scaffold723	3	0	0.293481	0.531978
Scaffold74	10	1	0.300191	0.541604
Scaffold1956	10	1	0.300191	0.541604
Scaffold156	4	0	0.370758	0.590467
Scaffold1081	4	0	0.370758	0.590467
Scaffold472	4	0	0.370758	0.590467
Scaffold933	4	0	0.370758	0.590467
Scaffold1255	4	0	0.370758	0.590467
Scaffold1298	4	0	0.370758	0.590467
Scaffold1672	4	0	0.370758	0.590467
Scaffold1047	4	0	0.370758	0.590467
Scaffold333	4	0	0.370758	0.590467
Scaffold169	4	0	0.370758	0.590467
Scaffold2305	4	0	0.370758	0.590467
Scaffold2279	4	0	0.370758	0.590467
Scaffold955	4	0	0.370758	0.590467
Scaffold323	4	0	0.370758	0.590467
Scaffold519	4	0	0.370758	0.590467
Scaffold2110	4	0	0.370758	0.590467
Scaffold2011	4	0	0.370758	0.590467
Scaffold293	4	0	0.370758	0.590467
Scaffold133	4	0	0.370758	0.590467
Scaffold1565	4	0	0.370758	0.590467
Scaffold1603	4	0	0.370758	0.590467
Scaffold305	4	0	0.370758	0.590467
Scaffold2089	4	0	0.370758	0.590467
Scaffold207	4	0	0.370758	0.590467
Scaffold2047	4	0	0.370758	0.590467
Scaffold2083	4	0	0.370758	0.590467
Scaffold1611	4	0	0.370758	0.590467
Scaffold983	4	0	0.370758	0.590467
Scaffold1588	4	0	0.370758	0.590467
Scaffold1987	4	0	0.370758	0.590467
Scaffold951	4	0	0.370758	0.590467
Scaffold2000	4	0	0.370758	0.590467
Scaffold2273	4	0	0.370758	0.590467
Scaffold1017	4	0	0.370758	0.590467
Scaffold1442	4	0	0.370758	0.590467
Scaffold2147	4	0	0.370758	0.590467
Scaffold265	4	0	0.370758	0.590467
Scaffold781	4	0	0.370758	0.590467
Scaffold1300	4	0	0.370758	0.590467
Scaffold1886	4	0	0.370758	0.590467
Scaffold1461	4	0	0.370758	0.590467
Scaffold1018	4	0	0.370758	0.590467
Scaffold1318	11	1	0.342386	0.590467
Scaffold1726	4	0	0.370758	0.590467
Scaffold1085	4	0	0.370758	0.590467
Scaffold229	4	0	0.370758	0.590467
Scaffold856	4	0	0.370758	0.590467
Scaffold1169	4	0	0.370758	0.590467
Scaffold1907	4	0	0.370758	0.590467
Scaffold2358	4	0	0.370758	0.590467
Scaffold579	4	0	0.370758	0.590467
Scaffold1202	4	0	0.370758	0.590467
Scaffold2380	4	0	0.370758	0.590467
Scaffold1673	4	0	0.370758	0.590467
Scaffold31	4	0	0.370758	0.590467
Scaffold786	4	0	0.370758	0.590467
Scaffold415	4	0	0.370758	0.590467
Scaffold467	12	1	0.38373	0.607376
Scaffold1103	12	1	0.38373	0.607376
Scaffold1311	12	1	0.38373	0.607376
Scaffold1050	5	0	0.439592	0.649321
Scaffold1923	5	0	0.439592	0.649321
Scaffold803	5	0	0.439592	0.649321
Scaffold921	5	0	0.439592	0.649321
Scaffold137	5	0	0.439592	0.649321
Scaffold1800	5	0	0.439592	0.649321
Scaffold1840	5	0	0.439592	0.649321
Scaffold568	5	0	0.439592	0.649321
Scaffold1321	5	0	0.439592	0.649321
Scaffold1026	5	0	0.439592	0.649321
Scaffold1078	5	0	0.439592	0.649321
Scaffold1614	5	0	0.439592	0.649321
Scaffold280	5	0	0.439592	0.649321
Scaffold2144	5	0	0.439592	0.649321
Scaffold954	5	0	0.439592	0.649321
Scaffold1675	5	0	0.439592	0.649321
Scaffold2268	5	0	0.439592	0.649321
Scaffold1460	5	0	0.439592	0.649321
Scaffold616	5	0	0.439592	0.649321
Scaffold1546	5	0	0.439592	0.649321
Scaffold556	5	0	0.439592	0.649321
Scaffold1912	5	0	0.439592	0.649321
Scaffold1691	5	0	0.439592	0.649321
Scaffold778	5	0	0.439592	0.649321
Scaffold1600	5	0	0.439592	0.649321
Scaffold1292	5	0	0.439592	0.649321
Scaffold673	5	0	0.439592	0.649321
Scaffold60	5	0	0.439592	0.649321
Scaffold1874	5	0	0.439592	0.649321
Scaffold2097	5	0	0.439592	0.649321
Scaffold501	5	0	0.439592	0.649321
Scaffold1932	5	0	0.439592	0.649321
Scaffold1905	5	0	0.439592	0.649321
Scaffold2453	5	0	0.439592	0.649321
Scaffold2366	5	0	0.439592	0.649321
Scaffold1743	14	1	0.462673	0.682112
Scaffold1890	6	0	0.500904	0.692321
Scaffold1080	6	0	0.500904	0.692321
Scaffold48	6	0	0.500904	0.692321
Scaffold1867	6	0	0.500904	0.692321
Scaffold1670	6	0	0.500904	0.692321
Scaffold1909	6	0	0.500904	0.692321
Scaffold2318	6	0	0.500904	0.692321
Scaffold1044	6	0	0.500904	0.692321
Scaffold2015	6	0	0.500904	0.692321
Scaffold957	6	0	0.500904	0.692321
Scaffold56	6	0	0.500904	0.692321
Scaffold1877	6	0	0.500904	0.692321
Scaffold1444	6	0	0.500904	0.692321
Scaffold1315	6	0	0.500904	0.692321
Scaffold935	6	0	0.500904	0.692321
Scaffold886	6	0	0.500904	0.692321
Scaffold1875	6	0	0.500904	0.692321
Scaffold835	6	0	0.500904	0.692321
Scaffold160	6	0	0.500904	0.692321
Scaffold1294	6	0	0.500904	0.692321
Scaffold236	6	0	0.500904	0.692321
Scaffold496	6	0	0.500904	0.692321
Scaffold634	6	0	0.500904	0.692321
Scaffold699	6	0	0.500904	0.692321
Scaffold149	6	0	0.500904	0.692321
Scaffold2356	6	0	0.500904	0.692321
Scaffold493	6	0	0.500904	0.692321
Scaffold292	6	0	0.500904	0.692321
Scaffold1329	6	0	0.500904	0.692321
Scaffold915	6	0	0.500904	0.692321
Scaffold1930	6	0	0.500904	0.692321
Scaffold1629	6	0	0.500904	0.692321
Scaffold28	6	0	0.500904	0.692321
Scaffold867	6	0	0.500904	0.692321
Scaffold1889	6	0	0.500904	0.692321
Scaffold1530	7	0	0.555515	0.736248
Scaffold792	7	0	0.555515	0.736248
Scaffold882	7	0	0.555515	0.736248
Scaffold1506	7	0	0.555515	0.736248
Scaffold299	7	0	0.555515	0.736248
Scaffold429	7	0	0.555515	0.736248
Scaffold1439	7	0	0.555515	0.736248
Scaffold1576	7	0	0.555515	0.736248
Scaffold2058	7	0	0.555515	0.736248
Scaffold1725	7	0	0.555515	0.736248
Scaffold1057	7	0	0.555515	0.736248
Scaffold2296	7	0	0.555515	0.736248
Scaffold1971	7	0	0.555515	0.736248
Scaffold853	7	0	0.555515	0.736248
Scaffold1060	7	0	0.555515	0.736248
Scaffold1815	7	0	0.555515	0.736248
Scaffold474	7	0	0.555515	0.736248
Scaffold304	7	0	0.555515	0.736248
Scaffold443	7	0	0.555515	0.736248
Scaffold517	7	0	0.555515	0.736248
Scaffold453	7	0	0.555515	0.736248
Scaffold700	7	0	0.555515	0.736248
Scaffold1384	7	0	0.555515	0.736248
Scaffold776	7	0	0.555515	0.736248
Scaffold1118	8	0	0.604157	0.784593
Scaffold1126	8	0	0.604157	0.784593
Scaffold622	8	0	0.604157	0.784593
Scaffold1768	8	0	0.604157	0.784593
Scaffold1779	8	0	0.604157	0.784593
Scaffold888	8	0	0.604157	0.784593
Scaffold988	8	0	0.604157	0.784593
Scaffold527	8	0	0.604157	0.784593
Scaffold171	8	0	0.604157	0.784593
Scaffold892	8	0	0.604157	0.784593
Scaffold1721	8	0	0.604157	0.784593
Scaffold1205	18	1	0.600979	0.784593
Scaffold967	19	1	0.631071	0.816804
Scaffold1160	19	1	0.631071	0.816804
Scaffold1092	9	0	0.647481	0.817538
Scaffold1626	9	0	0.647481	0.817538
Scaffold820	9	0	0.647481	0.817538
Scaffold1659	9	0	0.647481	0.817538
Scaffold1761	9	0	0.647481	0.817538
Scaffold540	9	0	0.647481	0.817538
Scaffold575	9	0	0.647481	0.817538
Scaffold1552	9	0	0.647481	0.817538
Scaffold1906	9	0	0.647481	0.817538
Scaffold1458	9	0	0.647481	0.817538
Scaffold107	9	0	0.647481	0.817538
Scaffold1249	9	0	0.647481	0.817538
Scaffold1062	9	0	0.647481	0.817538
Scaffold1267	9	0	0.647481	0.817538
Scaffold222	9	0	0.647481	0.817538
Scaffold1441	10	0	0.686069	0.846918
Scaffold1780	10	0	0.686069	0.846918
Scaffold645	10	0	0.686069	0.846918
Scaffold1326	10	0	0.686069	0.846918
Scaffold1806	10	0	0.686069	0.846918
Scaffold1015	10	0	0.686069	0.846918
Scaffold802	10	0	0.686069	0.846918
Scaffold1532	10	0	0.686069	0.846918
Scaffold1535	10	0	0.686069	0.846918
Scaffold1893	10	0	0.686069	0.846918
Scaffold2078	10	0	0.686069	0.846918
Scaffold41	10	0	0.686069	0.846918
Scaffold533	10	0	0.686069	0.846918
Scaffold583	10	0	0.686069	0.846918
Scaffold1500	11	0	0.720438	0.871279
Scaffold286	11	0	0.720438	0.871279
Scaffold1397	11	0	0.720438	0.871279
Scaffold631	11	0	0.720438	0.871279
Scaffold1809	11	0	0.720438	0.871279
Scaffold1707	11	0	0.720438	0.871279
Scaffold534	11	0	0.720438	0.871279
Scaffold254	11	0	0.720438	0.871279
Scaffold1749	11	0	0.720438	0.871279
Scaffold842	11	0	0.720438	0.871279
Scaffold118	11	0	0.720438	0.871279
Scaffold945	11	0	0.720438	0.871279
Scaffold2020	11	0	0.720438	0.871279
Scaffold413	12	0	0.751047	0.890216
Scaffold1566	12	0	0.751047	0.890216
Scaffold706	12	0	0.751047	0.890216
Scaffold1254	12	0	0.751047	0.890216
Scaffold1153	12	0	0.751047	0.890216
Scaffold2018	12	0	0.751047	0.890216
Scaffold287	12	0	0.751047	0.890216
Scaffold1316	12	0	0.751047	0.890216
Scaffold2072	12	0	0.751047	0.890216
Scaffold91	12	0	0.751047	0.890216
Scaffold1739	12	0	0.751047	0.890216
Scaffold210	12	0	0.751047	0.890216
Scaffold177	12	0	0.751047	0.890216
Scaffold1141	24	1	0.755378	0.892615
Scaffold1204	24	1	0.755378	0.892615
Scaffold913	13	0	0.778309	0.903166
Scaffold365	25	1	0.775402	0.903166
Scaffold470	13	0	0.778309	0.903166
Scaffold38	13	0	0.778309	0.903166
Scaffold987	13	0	0.778309	0.903166
Scaffold788	13	0	0.778309	0.903166
Scaffold1526	13	0	0.778309	0.903166
Scaffold1783	13	0	0.778309	0.903166
Scaffold1584	13	0	0.778309	0.903166
Scaffold1035	13	0	0.778309	0.903166
Scaffold605	13	0	0.778309	0.903166
Scaffold86	13	0	0.778309	0.903166
Scaffold1693	26	1	0.793978	0.918594
Scaffold214	26	1	0.793978	0.918594
Scaffold300	14	0	0.802589	0.920302
Scaffold491	14	0	0.802589	0.920302
Scaffold317	14	0	0.802589	0.920302
Scaffold783	14	0	0.802589	0.920302
Scaffold608	14	0	0.802589	0.920302
Scaffold402	14	0	0.802589	0.920302
Scaffold1105	50	3	0.811628	0.92929
Scaffold849	15	0	0.824212	0.93677
Scaffold5	15	0	0.824212	0.93677
Scaffold1276	15	0	0.824212	0.93677
Scaffold619	15	0	0.824212	0.93677
Scaffold61	15	0	0.824212	0.93677
Scaffold12	16	0	0.84347	0.950285
Scaffold1450	16	0	0.84347	0.950285
Scaffold85	16	0	0.84347	0.950285
Scaffold941	16	0	0.84347	0.950285
Scaffold1476	16	0	0.84347	0.950285
Scaffold175	16	0	0.84347	0.950285
Scaffold1982	17	0	0.86062	0.963994
Scaffold914	17	0	0.86062	0.963994
Scaffold610	17	0	0.86062	0.963994
Scaffold815	17	0	0.86062	0.963994
Scaffold165	18	0	0.875893	0.974053
Scaffold419	18	0	0.875893	0.974053
Scaffold95	18	0	0.875893	0.974053
Scaffold454	18	0	0.875893	0.974053
Scaffold328	18	0	0.875893	0.974053
Scaffold911	19	0	0.889494	0.977938
Scaffold112	19	0	0.889494	0.977938
Scaffold1451	19	0	0.889494	0.977938
Scaffold359	19	0	0.889494	0.977938
Scaffold34	19	0	0.889494	0.977938
Scaffold693	19	0	0.889494	0.977938
Scaffold1372	19	0	0.889494	0.977938
Scaffold1426	19	0	0.889494	0.977938
Scaffold1722	21	0	0.912392	0.983554
Scaffold715	20	0	0.901606	0.983554
Scaffold1475	20	0	0.901606	0.983554
Scaffold881	21	0	0.912392	0.983554
Scaffold420	21	0	0.912392	0.983554
Scaffold151	21	0	0.912392	0.983554
Scaffold1173	21	0	0.912392	0.983554
Scaffold376	21	0	0.912392	0.983554
Scaffold219	21	0	0.912392	0.983554
Scaffold770	21	0	0.912392	0.983554
Scaffold106	20	0	0.901606	0.983554
Scaffold193	20	0	0.901606	0.983554
Scaffold834	21	0	0.912392	0.983554
Scaffold1237	21	0	0.912392	0.983554
Scaffold1030	22	0	0.921997	0.991147
Scaffold1247	22	0	0.921997	0.991147
Scaffold1076	23	0	0.93055	0.995208
Scaffold1013	23	0	0.93055	0.995208
Scaffold594	23	0	0.93055	0.995208
Scaffold749	38	1	0.930918	0.995208
Scaffold614	24	0	0.938167	0.998818
Scaffold629	24	0	0.938167	0.998818
Scaffold742	24	0	0.938167	0.998818
Scaffold447	48	0	0.996212	1
Scaffold565	46	0	0.995218	1
Scaffold618	54	0	0.998118	1
Scaffold621	117	0	0.999999	1
Scaffold974	27	0	0.956364	1
Scaffold285	84	0	0.999944	1
Scaffold373	97	0	0.999988	1
Scaffold1157	43	1	0.957192	1
Scaffold162	26	0	0.950987	1
Scaffold769	103	0	0.999994	1
Scaffold1423	31	0	0.97259	1
Scaffold351	44	0	0.993963	1
Scaffold200	138	0	1	1
Scaffold290	86	0	0.999955	1
Scaffold1200	100	1	0.999884	1
Scaffold36	26	0	0.950987	1
Scaffold208	42	0	0.99238	1
Scaffold152	83	0	0.999937	1
Scaffold489	87	0	0.99996	1
Scaffold641	131	4	0.999163	1
Scaffold899	43	0	0.993217	1
Scaffold825	109	0	0.999997	1
Scaffold950	59	1	0.991281	1
Scaffold840	48	1	0.973738	1
Scaffold529	61	0	0.999169	1
Scaffold125	155	0	1	1
Scaffold654	40	1	0.942878	1
Scaffold1014	107	2	0.999611	1
Scaffold379	48	0	0.996212	1
Scaffold808	101	2	0.999294	1
Scaffold884	46	0	0.995218	1
Scaffold542	90	0	0.999972	1
Scaffold167	26	0	0.950987	1
Scaffold716	30	0	0.969211	1
Scaffold1359	59	0	0.99895	1
Scaffold537	26	0	0.950987	1
Scaffold327	33	0	0.978279	1
Scaffold719	113	0	0.999998	1
Scaffold576	33	0	0.978279	1
Scaffold448	28	0	0.961152	1
Scaffold395	62	0	0.99926	1
Scaffold1275	26	0	0.950987	1
Scaffold231	146	4	0.999784	1
Scaffold410	46	0	0.995218	1
Scaffold199	47	0	0.995744	1
Scaffold366	46	0	0.995218	1
Scaffold80	85	0	0.99995	1
a:The numbers of all SNPs in the scaffold; b:The numbers of association SNPs in the scaffold using the SNP-index algorithm;c:The signficant lever of enriched association SNPs in the scaffold;d:The probability corrected by multiple check;The scaffolds with a yellow background were the target scaffolds.

## Sheet: Supplementary Table 5
Supplementary Table 5 The results of small InDel association analysis using the ED algorithm
Scaffold	AllCounta	AssoCountb	pvaluec	fdrd
Scaffold1303	3	3	0	0
Scaffold751	10	10	0	0
Scaffold50	43	42	0	0
Scaffold15	10	3	0.000748422	0.033679
Scaffold1087	7	2	0.00300994	0.101709
Scaffold40	23	4	0.0033903	0.101709
Scaffold921	3	0	0.134227	0.37037
Scaffold1783	3	0	0.134227	0.37037
Scaffold2195	3	0	0.134227	0.37037
Scaffold594	3	0	0.134227	0.37037
Scaffold932	4	0	0.174897	0.37037
Scaffold1600	3	0	0.134227	0.37037
Scaffold1888	3	0	0.134227	0.37037
Scaffold501	3	0	0.134227	0.37037
Scaffold74	3	0	0.134227	0.37037
Scaffold1423	4	0	0.174897	0.37037
Scaffold165	3	0	0.134227	0.37037
Scaffold614	3	0	0.134227	0.37037
Scaffold915	3	0	0.134227	0.37037
Scaffold1378	4	0	0.174897	0.37037
Scaffold914	3	0	0.134227	0.37037
Scaffold280	3	0	0.134227	0.37037
Scaffold769	3	0	0.134227	0.37037
Scaffold1738	3	0	0.134227	0.37037
Scaffold1384	3	0	0.134227	0.37037
Scaffold287	3	0	0.134227	0.37037
Scaffold61	4	0	0.174897	0.37037
Scaffold56	3	0	0.134227	0.37037
Scaffold615	15	1	0.153632	0.37037
Scaffold36	3	0	0.134227	0.37037
Scaffold1749	3	0	0.134227	0.37037
Scaffold913	3	0	0.134227	0.37037
Scaffold1090	5	1	0.0197492	0.37037
Scaffold177	4	0	0.174897	0.37037
Scaffold950	4	0	0.174897	0.37037
Scaffold453	3	0	0.134227	0.37037
Scaffold160	3	0	0.134227	0.37037
Scaffold1388	3	0	0.134227	0.37037
Scaffold371	3	0	0.134227	0.37037
Scaffold254	3	0	0.134227	0.37037
Scaffold1426	3	0	0.134227	0.37037
Scaffold95	4	0	0.174897	0.37037
Scaffold1971	3	0	0.134227	0.37037
Scaffold1200	3	0	0.134227	0.37037
Scaffold1103	3	0	0.134227	0.37037
Scaffold202	3	0	0.134227	0.37037
Scaffold1294	3	0	0.134227	0.37037
Scaffold918	3	0	0.134227	0.37037
Scaffold1254	4	0	0.174897	0.37037
Scaffold19	4	0	0.174897	0.37037
Scaffold1411	3	0	0.134227	0.37037
Scaffold1532	3	0	0.134227	0.37037
Scaffold1526	3	0	0.134227	0.37037
Scaffold641	4	0	0.174897	0.37037
Scaffold1923	4	0	0.174897	0.37037
Scaffold667	3	0	0.134227	0.37037
Scaffold1153	3	0	0.134227	0.37037
Scaffold1120	3	0	0.134227	0.37037
Scaffold159	3	0	0.134227	0.37037
Scaffold119	3	0	0.134227	0.37037
Scaffold1815	4	0	0.174897	0.37037
Scaffold747	3	0	0.134227	0.37037
Scaffold645	3	0	0.134227	0.37037
Scaffold2144	3	0	0.134227	0.37037
Scaffold1184	4	0	0.174897	0.37037
Scaffold1500	3	0	0.134227	0.37037
Scaffold1410	3	0	0.134227	0.37037
Scaffold1014	3	0	0.134227	0.37037
Scaffold699	3	0	0.134227	0.37037
Scaffold2072	4	0	0.174897	0.37037
Scaffold1659	3	0	0.134227	0.37037
Scaffold91	3	0	0.134227	0.37037
Scaffold654	4	0	0.174897	0.37037
Scaffold1076	4	0	0.174897	0.37037
Scaffold419	3	0	0.134227	0.37037
Scaffold1877	3	0	0.134227	0.37037
Scaffold1075	4	0	0.174897	0.37037
Scaffold60	4	0	0.174897	0.37037
Scaffold233	4	0	0.174897	0.37037
Scaffold945	4	0	0.174897	0.37037
Scaffold941	4	0	0.174897	0.37037
Scaffold1267	3	0	0.134227	0.37037
Scaffold1673	4	0	0.174897	0.37037
Scaffold283	4	0	0.174897	0.37037
Scaffold608	3	0	0.134227	0.37037
Scaffold175	5	0	0.213684	0.377089
Scaffold776	5	0	0.213684	0.377089
Scaffold107	5	0	0.213684	0.377089
Scaffold770	5	0	0.213684	0.377089
Scaffold90	5	0	0.213684	0.377089
Scaffold413	5	0	0.213684	0.377089
Scaffold815	5	0	0.213684	0.377089
Scaffold1912	5	0	0.213684	0.377089
Scaffold1721	5	0	0.213684	0.377089
Scaffold1802	5	0	0.213684	0.377089
Scaffold1311	5	0	0.213684	0.377089
Scaffold1359	5	0	0.213684	0.377089
Scaffold151	5	0	0.213684	0.377089
Scaffold1601	5	0	0.213684	0.377089
Scaffold300	5	0	0.213684	0.377089
Scaffold219	5	0	0.213684	0.377089
Scaffold256	5	0	0.213684	0.377089
Scaffold86	6	0	0.250674	0.399303
Scaffold366	6	0	0.250674	0.399303
Scaffold112	6	0	0.250674	0.399303
Scaffold34	6	0	0.250674	0.399303
Scaffold420	6	0	0.250674	0.399303
Scaffold229	6	0	0.250674	0.399303
Scaffold137	6	0	0.250674	0.399303
Scaffold693	6	0	0.250674	0.399303
Scaffold834	6	0	0.250674	0.399303
Scaffold1397	6	0	0.250674	0.399303
Scaffold1599	6	0	0.250674	0.399303
Scaffold1476	7	0	0.285949	0.402115
Scaffold1450	7	0	0.285949	0.402115
Scaffold1013	7	0	0.285949	0.402115
Scaffold576	7	0	0.285949	0.402115
Scaffold715	7	0	0.285949	0.402115
Scaffold208	7	0	0.285949	0.402115
Scaffold38	7	0	0.285949	0.402115
Scaffold899	7	0	0.285949	0.402115
Scaffold88	7	0	0.285949	0.402115
Scaffold85	7	0	0.285949	0.402115
Scaffold619	7	0	0.285949	0.402115
Scaffold5	7	0	0.285949	0.402115
Scaffold533	7	0	0.285949	0.402115
Scaffold967	7	0	0.285949	0.402115
Scaffold41	7	0	0.285949	0.402115
Scaffold448	8	0	0.319587	0.426116
Scaffold222	8	0	0.319587	0.426116
Scaffold974	8	0	0.319587	0.426116
Scaffold1722	8	0	0.319587	0.426116
Scaffold635	8	0	0.319587	0.426116
Scaffold700	8	0	0.319587	0.426116
Scaffold742	8	0	0.319587	0.426116
Scaffold162	9	0	0.351664	0.452139
Scaffold327	9	0	0.351664	0.452139
Scaffold565	9	0	0.351664	0.452139
Scaffold881	9	0	0.351664	0.452139
Scaffold193	9	0	0.351664	0.452139
Scaffold167	10	0	0.38225	0.471267
Scaffold210	10	0	0.38225	0.471267
Scaffold1275	10	0	0.38225	0.471267
Scaffold1035	10	0	0.38225	0.471267
Scaffold1237	10	0	0.38225	0.471267
Scaffold410	10	0	0.38225	0.471267
Scaffold1318	11	0	0.411414	0.480874
Scaffold199	11	0	0.411414	0.480874
Scaffold1141	11	0	0.411414	0.480874
Scaffold808	11	0	0.411414	0.480874
Scaffold840	11	0	0.411414	0.480874
Scaffold537	11	0	0.411414	0.480874
Scaffold1247	11	0	0.411414	0.480874
Scaffold447	11	0	0.411414	0.480874
Scaffold373	12	0	0.439221	0.497232
Scaffold106	12	0	0.439221	0.497232
Scaffold379	12	0	0.439221	0.497232
Scaffold1160	12	0	0.439221	0.497232
Scaffold529	12	0	0.439221	0.497232
Scaffold629	14	0	0.491011	0.538914
Scaffold884	14	0	0.491011	0.538914
Scaffold1030	14	0	0.491011	0.538914
Scaffold1157	14	0	0.491011	0.538914
Scaffold911	14	0	0.491011	0.538914
Scaffold351	15	0	0.515109	0.558552
Scaffold1105	15	0	0.515109	0.558552
Scaffold825	16	0	0.538083	0.57997
Scaffold285	17	0	0.559985	0.596433
Scaffold395	17	0	0.559985	0.596433
Scaffold719	18	0	0.580862	0.615031
Scaffold621	19	0	0.600764	0.632383
Scaffold152	22	0	0.65505	0.685518
Scaffold80	23	0	0.671476	0.698646
Scaffold618	25	0	0.702052	0.72626
Scaffold542	26	0	0.716271	0.736735
Scaffold231	28	0	0.742733	0.759613
Scaffold290	29	0	0.755037	0.767834
Scaffold489	38	0	0.842662	0.84737
Scaffold200	38	0	0.842662	0.84737
Scaffold125	57	0	0.938815	0.938815
a:The numbers of all small InDels in the scaffold; b:The numbers of association InDels in the scaffold using the ED algorithm;c:The signficant lever of enriched association small InDels in the scaffold;d:The probability corrected by multiple check;The scaffolds with a yellow background were the target scaffolds.

## Sheet: Supplementary Table 6
Supplementary Table 6 The results of small InDel association analysis using the InDel-index algorithm
Scaffold	AllCounta	AssoCountb	pvaluec	fdrd
Scaffold635	8	8	0	0
Scaffold1303	3	3	0	0
Scaffold1079	1	1	0	0
Scaffold566	1	1	0	0
Scaffold339	1	1	0	0
Scaffold1876	1	1	0	0
Scaffold2101	1	1	0	0
Scaffold2378	1	1	0	0
Scaffold2026	1	1	0	0
Scaffold50	43	43	0	0
Scaffold751	10	10	0	0
Scaffold1462	1	1	0	0
Scaffold40	23	22	0	0
Scaffold613	2	2	0	0
Scaffold1738	3	3	0	0
Scaffold551	2	2	0	0
Scaffold341	2	2	0	0
Scaffold1184	4	4	0	0
Scaffold1090	5	5	0	0
Scaffold615	15	15	0	0
Scaffold1087	7	7	0	0
Scaffold745	1	1	0	0
Scaffold1410	3	3	0	0
Scaffold15	10	9	9.78848e-11	1.8802e-09
Scaffold88	7	6	1.04023e-07	1.91818e-06
Scaffold90	5	4	1.05528e-05	0.000187109
Scaffold233	4	3	0.000105468	0.00180076
Scaffold1388	3	2	0.00104868	0.0166704
Scaffold1411	3	2	0.00104868	0.0166704
Scaffold932	4	2	0.00387833	0.059597
Scaffold2532	2	1	0.0103743	0.140663
Scaffold1149	2	1	0.0103743	0.140663
Scaffold1569	2	1	0.0103743	0.140663
Scaffold792	2	1	0.0103743	0.140663
Scaffold1584	1	0	0.102111	0.193716
Scaffold1136	1	0	0.102111	0.193716
Scaffold1865	1	0	0.102111	0.193716
Scaffold540	1	0	0.102111	0.193716
Scaffold197	1	0	0.102111	0.193716
Scaffold583	1	0	0.102111	0.193716
Scaffold135	1	0	0.102111	0.193716
Scaffold1710	1	0	0.102111	0.193716
Scaffold173	1	0	0.102111	0.193716
Scaffold2105	1	0	0.102111	0.193716
Scaffold1791	1	0	0.102111	0.193716
Scaffold309	1	0	0.102111	0.193716
Scaffold1233	1	0	0.102111	0.193716
Scaffold2296	1	0	0.102111	0.193716
Scaffold1726	1	0	0.102111	0.193716
Scaffold17	1	0	0.102111	0.193716
Scaffold1780	1	0	0.102111	0.193716
Scaffold750	1	0	0.102111	0.193716
Scaffold53	1	0	0.102111	0.193716
Scaffold338	1	0	0.102111	0.193716
Scaffold472	1	0	0.102111	0.193716
Scaffold1334	1	0	0.102111	0.193716
Scaffold391	1	0	0.102111	0.193716
Scaffold788	1	0	0.102111	0.193716
Scaffold44	1	0	0.102111	0.193716
Scaffold1964	1	0	0.102111	0.193716
Scaffold429	1	0	0.102111	0.193716
Scaffold589	1	0	0.102111	0.193716
Scaffold1856	1	0	0.102111	0.193716
Scaffold1636	1	0	0.102111	0.193716
Scaffold30	1	0	0.102111	0.193716
Scaffold430	1	0	0.102111	0.193716
Scaffold365	1	0	0.102111	0.193716
Scaffold1691	1	0	0.102111	0.193716
Scaffold1679	1	0	0.102111	0.193716
Scaffold113	1	0	0.102111	0.193716
Scaffold370	1	0	0.102111	0.193716
Scaffold1609	1	0	0.102111	0.193716
Scaffold1285	1	0	0.102111	0.193716
Scaffold2177	1	0	0.102111	0.193716
Scaffold1435	1	0	0.102111	0.193716
Scaffold530	1	0	0.102111	0.193716
Scaffold2108	1	0	0.102111	0.193716
Scaffold1147	1	0	0.102111	0.193716
Scaffold1707	1	0	0.102111	0.193716
Scaffold1022	1	0	0.102111	0.193716
Scaffold59	1	0	0.102111	0.193716
Scaffold802	1	0	0.102111	0.193716
Scaffold361	1	0	0.102111	0.193716
Scaffold1448	1	0	0.102111	0.193716
Scaffold217	1	0	0.102111	0.193716
Scaffold527	1	0	0.102111	0.193716
Scaffold329	1	0	0.102111	0.193716
Scaffold428	1	0	0.102111	0.193716
Scaffold820	1	0	0.102111	0.193716
Scaffold1055	1	0	0.102111	0.193716
Scaffold292	1	0	0.102111	0.193716
Scaffold1283	1	0	0.102111	0.193716
Scaffold689	1	0	0.102111	0.193716
Scaffold277	1	0	0.102111	0.193716
Scaffold415	1	0	0.102111	0.193716
Scaffold772	1	0	0.102111	0.193716
Scaffold467	1	0	0.102111	0.193716
Scaffold446	1	0	0.102111	0.193716
Scaffold847	1	0	0.102111	0.193716
Scaffold140	1	0	0.102111	0.193716
Scaffold2147	1	0	0.102111	0.193716
Scaffold1689	1	0	0.102111	0.193716
Scaffold783	1	0	0.102111	0.193716
Scaffold555	1	0	0.102111	0.193716
Scaffold2083	1	0	0.102111	0.193716
Scaffold1167	1	0	0.102111	0.193716
Scaffold871	1	0	0.102111	0.193716
Scaffold1845	1	0	0.102111	0.193716
Scaffold333	1	0	0.102111	0.193716
Scaffold568	1	0	0.102111	0.193716
Scaffold1932	1	0	0.102111	0.193716
Scaffold2103	1	0	0.102111	0.193716
Scaffold1861	1	0	0.102111	0.193716
Scaffold1046	1	0	0.102111	0.193716
Scaffold675	1	0	0.102111	0.193716
Scaffold937	1	0	0.102111	0.193716
Scaffold920	1	0	0.102111	0.193716
Scaffold99	1	0	0.102111	0.193716
Scaffold1675	1	0	0.102111	0.193716
Scaffold393	1	0	0.102111	0.193716
Scaffold2140	1	0	0.102111	0.193716
Scaffold1635	1	0	0.102111	0.193716
Scaffold647	1	0	0.102111	0.193716
Scaffold1085	1	0	0.102111	0.193716
Scaffold1010	1	0	0.102111	0.193716
Scaffold105	1	0	0.102111	0.193716
Scaffold1372	1	0	0.102111	0.193716
Scaffold1228	1	0	0.102111	0.193716
Scaffold685	1	0	0.102111	0.193716
Scaffold416	1	0	0.102111	0.193716
Scaffold1316	1	0	0.102111	0.193716
Scaffold891	1	0	0.102111	0.193716
Scaffold1214	1	0	0.102111	0.193716
Scaffold402	1	0	0.102111	0.193716
Scaffold48	1	0	0.102111	0.193716
Scaffold631	1	0	0.102111	0.193716
Scaffold957	1	0	0.102111	0.193716
Scaffold1753	1	0	0.102111	0.193716
Scaffold1698	1	0	0.102111	0.193716
Scaffold1867	1	0	0.102111	0.193716
Scaffold1031	1	0	0.102111	0.193716
Scaffold401	1	0	0.102111	0.193716
Scaffold2044	1	0	0.102111	0.193716
Scaffold432	1	0	0.102111	0.193716
Scaffold1578	1	0	0.102111	0.193716
Scaffold250	1	0	0.102111	0.193716
Scaffold2156	1	0	0.102111	0.193716
Scaffold1652	1	0	0.102111	0.193716
Scaffold906	1	0	0.102111	0.193716
Scaffold249	1	0	0.102111	0.193716
Scaffold281	1	0	0.102111	0.193716
Scaffold1548	1	0	0.102111	0.193716
Scaffold158	1	0	0.102111	0.193716
Scaffold1590	1	0	0.102111	0.193716
Scaffold2228	1	0	0.102111	0.193716
Scaffold21	1	0	0.102111	0.193716
Scaffold1560	1	0	0.102111	0.193716
Scaffold345	1	0	0.102111	0.193716
Scaffold236	1	0	0.102111	0.193716
Scaffold711	1	0	0.102111	0.193716
Scaffold369	1	0	0.102111	0.193716
Scaffold839	1	0	0.102111	0.193716
Scaffold712	1	0	0.102111	0.193716
Scaffold2027	1	0	0.102111	0.193716
Scaffold168	1	0	0.102111	0.193716
Scaffold995	1	0	0.102111	0.193716
Scaffold1095	1	0	0.102111	0.193716
Scaffold1716	1	0	0.102111	0.193716
Scaffold843	1	0	0.102111	0.193716
Scaffold51	1	0	0.102111	0.193716
Scaffold892	1	0	0.102111	0.193716
Scaffold630	1	0	0.102111	0.193716
Scaffold1611	1	0	0.102111	0.193716
Scaffold1580	1	0	0.102111	0.193716
Scaffold634	1	0	0.102111	0.193716
Scaffold1535	1	0	0.102111	0.193716
Scaffold1481	1	0	0.102111	0.193716
Scaffold289	1	0	0.102111	0.193716
Scaffold1883	1	0	0.102111	0.193716
Scaffold1525	1	0	0.102111	0.193716
Scaffold2249	1	0	0.102111	0.193716
Scaffold1296	1	0	0.102111	0.193716
Scaffold603	1	0	0.102111	0.193716
Scaffold1062	1	0	0.102111	0.193716
Scaffold1209	1	0	0.102111	0.193716
Scaffold1439	1	0	0.102111	0.193716
Scaffold822	1	0	0.102111	0.193716
Scaffold2268	1	0	0.102111	0.193716
Scaffold110	1	0	0.102111	0.193716
Scaffold1276	1	0	0.102111	0.193716
Scaffold188	1	0	0.102111	0.193716
Scaffold1092	1	0	0.102111	0.193716
Scaffold882	1	0	0.102111	0.193716
Scaffold1969	1	0	0.102111	0.193716
Scaffold1205	1	0	0.102111	0.193716
Scaffold305	1	0	0.102111	0.193716
Scaffold14	1	0	0.102111	0.193716
Scaffold688	1	0	0.102111	0.193716
Scaffold2087	1	0	0.102111	0.193716
Scaffold214	1	0	0.102111	0.193716
Scaffold633	1	0	0.102111	0.193716
Scaffold129	1	0	0.102111	0.193716
Scaffold655	1	0	0.102111	0.193716
Scaffold478	1	0	0.102111	0.193716
Scaffold320	1	0	0.102111	0.193716
Scaffold1389	1	0	0.102111	0.193716
Scaffold1672	1	0	0.102111	0.193716
Scaffold2252	1	0	0.102111	0.193716
Scaffold1050	1	0	0.102111	0.193716
Scaffold2078	1	0	0.102111	0.193716
Scaffold235	1	0	0.102111	0.193716
Scaffold384	1	0	0.102111	0.193716
Scaffold1506	1	0	0.102111	0.193716
Scaffold2318	1	0	0.102111	0.193716
Scaffold1362	1	0	0.102111	0.193716
Scaffold956	1	0	0.102111	0.193716
Scaffold310	1	0	0.102111	0.193716
Scaffold1699	1	0	0.102111	0.193716
Scaffold1315	1	0	0.102111	0.193716
Scaffold2305	1	0	0.102111	0.193716
Scaffold1670	1	0	0.102111	0.193716
Scaffold1118	1	0	0.102111	0.193716
Scaffold592	1	0	0.102111	0.193716
Scaffold201	1	0	0.102111	0.193716
Scaffold240	1	0	0.102111	0.193716
Scaffold304	1	0	0.102111	0.193716
Scaffold828	1	0	0.102111	0.193716
Scaffold443	1	0	0.102111	0.193716
Scaffold724	1	0	0.102111	0.193716
Scaffold56	3	1	0.0290254	0.193716
Scaffold313	1	0	0.102111	0.193716
Scaffold1886	1	0	0.102111	0.193716
Scaffold156	1	0	0.102111	0.193716
Scaffold1693	1	0	0.102111	0.193716
Scaffold732	1	0	0.102111	0.193716
Scaffold227	1	0	0.102111	0.193716
Scaffold78	1	0	0.102111	0.193716
Scaffold1713	1	0	0.102111	0.193716
Scaffold1683	1	0	0.102111	0.193716
Scaffold1895	1	0	0.102111	0.193716
Scaffold2107	1	0	0.102111	0.193716
Scaffold276	1	0	0.102111	0.193716
Scaffold1300	1	0	0.102111	0.193716
Scaffold715	7	1	0.154675	0.292235
Scaffold144	2	0	0.193847	0.296889
Scaffold1329	2	0	0.193847	0.296889
Scaffold1597	2	0	0.193847	0.296889
Scaffold749	2	0	0.193847	0.296889
Scaffold1475	2	0	0.193847	0.296889
Scaffold496	2	0	0.193847	0.296889
Scaffold1809	2	0	0.193847	0.296889
Scaffold2250	2	0	0.193847	0.296889
Scaffold2170	2	0	0.193847	0.296889
Scaffold1893	2	0	0.193847	0.296889
Scaffold299	2	0	0.193847	0.296889
Scaffold1298	2	0	0.193847	0.296889
Scaffold69	2	0	0.193847	0.296889
Scaffold1579	2	0	0.193847	0.296889
Scaffold470	2	0	0.193847	0.296889
Scaffold1158	2	0	0.193847	0.296889
Scaffold28	2	0	0.193847	0.296889
Scaffold1126	2	0	0.193847	0.296889
Scaffold1224	2	0	0.193847	0.296889
Scaffold111	2	0	0.193847	0.296889
Scaffold1393	2	0	0.193847	0.296889
Scaffold118	2	0	0.193847	0.296889
Scaffold1134	2	0	0.193847	0.296889
Scaffold171	2	0	0.193847	0.296889
Scaffold2097	2	0	0.193847	0.296889
Scaffold12	2	0	0.193847	0.296889
Scaffold1444	2	0	0.193847	0.296889
Scaffold49	2	0	0.193847	0.296889
Scaffold1080	2	0	0.193847	0.296889
Scaffold1018	2	0	0.193847	0.296889
Scaffold778	2	0	0.193847	0.296889
Scaffold328	2	0	0.193847	0.296889
Scaffold607	2	0	0.193847	0.296889
Scaffold987	2	0	0.193847	0.296889
Scaffold2081	2	0	0.193847	0.296889
Scaffold493	2	0	0.193847	0.296889
Scaffold1779	2	0	0.193847	0.296889
Scaffold610	2	0	0.193847	0.296889
Scaffold23	2	0	0.193847	0.296889
Scaffold2284	2	0	0.193847	0.296889
Scaffold491	2	0	0.193847	0.296889
Scaffold286	2	0	0.193847	0.296889
Scaffold660	2	0	0.193847	0.296889
Scaffold1415	2	0	0.193847	0.296889
Scaffold317	2	0	0.193847	0.296889
Scaffold1417	2	0	0.193847	0.296889
Scaffold1702	2	0	0.193847	0.296889
Scaffold149	2	0	0.193847	0.296889
Scaffold2089	2	0	0.193847	0.296889
Scaffold253	2	0	0.193847	0.296889
Scaffold2287	2	0	0.193847	0.296889
Scaffold2309	2	0	0.193847	0.296889
Scaffold1381	2	0	0.193847	0.296889
Scaffold13	2	0	0.193847	0.296889
Scaffold1210	2	0	0.193847	0.296889
Scaffold2213	2	0	0.193847	0.296889
Scaffold1507	2	0	0.193847	0.296889
Scaffold162	9	1	0.232262	0.354546
Scaffold160	3	0	0.276258	0.362834
Scaffold747	3	0	0.276258	0.362834
Scaffold1384	3	0	0.276258	0.362834
Scaffold371	3	0	0.276258	0.362834
Scaffold667	3	0	0.276258	0.362834
Scaffold1783	3	0	0.276258	0.362834
Scaffold1749	3	0	0.276258	0.362834
Scaffold453	3	0	0.276258	0.362834
Scaffold608	3	0	0.276258	0.362834
Scaffold1153	3	0	0.276258	0.362834
Scaffold913	3	0	0.276258	0.362834
Scaffold165	3	0	0.276258	0.362834
Scaffold74	3	0	0.276258	0.362834
Scaffold254	3	0	0.276258	0.362834
Scaffold1294	3	0	0.276258	0.362834
Scaffold36	3	0	0.276258	0.362834
Scaffold645	3	0	0.276258	0.362834
Scaffold1659	3	0	0.276258	0.362834
Scaffold419	3	0	0.276258	0.362834
Scaffold91	3	0	0.276258	0.362834
Scaffold594	3	0	0.276258	0.362834
Scaffold1200	3	0	0.276258	0.362834
Scaffold1014	3	0	0.276258	0.362834
Scaffold280	3	0	0.276258	0.362834
Scaffold1971	3	0	0.276258	0.362834
Scaffold1103	3	0	0.276258	0.362834
Scaffold119	3	0	0.276258	0.362834
Scaffold918	3	0	0.276258	0.362834
Scaffold699	3	0	0.276258	0.362834
Scaffold915	3	0	0.276258	0.362834
Scaffold769	3	0	0.276258	0.362834
Scaffold1120	3	0	0.276258	0.362834
Scaffold1267	3	0	0.276258	0.362834
Scaffold287	3	0	0.276258	0.362834
Scaffold501	3	0	0.276258	0.362834
Scaffold1426	3	0	0.276258	0.362834
Scaffold2195	3	0	0.276258	0.362834
Scaffold1532	3	0	0.276258	0.362834
Scaffold1877	3	0	0.276258	0.362834
Scaffold921	3	0	0.276258	0.362834
Scaffold914	3	0	0.276258	0.362834
Scaffold1526	3	0	0.276258	0.362834
Scaffold159	3	0	0.276258	0.362834
Scaffold1500	3	0	0.276258	0.362834
Scaffold1600	3	0	0.276258	0.362834
Scaffold202	3	0	0.276258	0.362834
Scaffold614	3	0	0.276258	0.362834
Scaffold2144	3	0	0.276258	0.362834
Scaffold1888	3	0	0.276258	0.362834
Scaffold1318	11	1	0.311662	0.408171
Scaffold95	4	0	0.350286	0.434091
Scaffold19	4	0	0.350286	0.434091
Scaffold2072	4	0	0.350286	0.434091
Scaffold1923	4	0	0.350286	0.434091
Scaffold641	4	0	0.350286	0.434091
Scaffold950	4	0	0.350286	0.434091
Scaffold1075	4	0	0.350286	0.434091
Scaffold61	4	0	0.350286	0.434091
Scaffold283	4	0	0.350286	0.434091
Scaffold1076	4	0	0.350286	0.434091
Scaffold1423	4	0	0.350286	0.434091
Scaffold177	4	0	0.350286	0.434091
Scaffold1673	4	0	0.350286	0.434091
Scaffold60	4	0	0.350286	0.434091
Scaffold945	4	0	0.350286	0.434091
Scaffold654	4	0	0.350286	0.434091
Scaffold941	4	0	0.350286	0.434091
Scaffold1815	4	0	0.350286	0.434091
Scaffold1254	4	0	0.350286	0.434091
Scaffold1378	4	0	0.350286	0.434091
Scaffold776	5	0	0.416781	0.495196
Scaffold300	5	0	0.416781	0.495196
Scaffold1912	5	0	0.416781	0.495196
Scaffold1601	5	0	0.416781	0.495196
Scaffold1359	5	0	0.416781	0.495196
Scaffold815	5	0	0.416781	0.495196
Scaffold107	5	0	0.416781	0.495196
Scaffold151	5	0	0.416781	0.495196
Scaffold770	5	0	0.416781	0.495196
Scaffold256	5	0	0.416781	0.495196
Scaffold1802	5	0	0.416781	0.495196
Scaffold413	5	0	0.416781	0.495196
Scaffold1311	5	0	0.416781	0.495196
Scaffold219	5	0	0.416781	0.495196
Scaffold1721	5	0	0.416781	0.495196
Scaffold175	5	0	0.416781	0.495196
Scaffold1157	14	1	0.426659	0.50563
Scaffold420	6	0	0.476504	0.549171
Scaffold229	6	0	0.476504	0.549171
Scaffold86	6	0	0.476504	0.549171
Scaffold834	6	0	0.476504	0.549171
Scaffold1599	6	0	0.476504	0.549171
Scaffold693	6	0	0.476504	0.549171
Scaffold112	6	0	0.476504	0.549171
Scaffold137	6	0	0.476504	0.549171
Scaffold1397	6	0	0.476504	0.549171
Scaffold366	6	0	0.476504	0.549171
Scaffold34	6	0	0.476504	0.549171
Scaffold825	16	1	0.497618	0.572075
Scaffold41	7	0	0.530142	0.590327
Scaffold38	7	0	0.530142	0.590327
Scaffold1013	7	0	0.530142	0.590327
Scaffold576	7	0	0.530142	0.590327
Scaffold533	7	0	0.530142	0.590327
Scaffold85	7	0	0.530142	0.590327
Scaffold967	7	0	0.530142	0.590327
Scaffold899	7	0	0.530142	0.590327
Scaffold5	7	0	0.530142	0.590327
Scaffold208	7	0	0.530142	0.590327
Scaffold1476	7	0	0.530142	0.590327
Scaffold1450	7	0	0.530142	0.590327
Scaffold619	7	0	0.530142	0.590327
Scaffold231	28	2	0.556896	0.618624
Scaffold700	8	0	0.578312	0.633259
Scaffold974	8	0	0.578312	0.633259
Scaffold1722	8	0	0.578312	0.633259
Scaffold448	8	0	0.578312	0.633259
Scaffold222	8	0	0.578312	0.633259
Scaffold742	8	0	0.578312	0.633259
Scaffold565	9	0	0.621568	0.674219
Scaffold327	9	0	0.621568	0.674219
Scaffold193	9	0	0.621568	0.674219
Scaffold881	9	0	0.621568	0.674219
Scaffold167	10	0	0.66041	0.706378
Scaffold1035	10	0	0.66041	0.706378
Scaffold210	10	0	0.66041	0.706378
Scaffold1275	10	0	0.66041	0.706378
Scaffold410	10	0	0.66041	0.706378
Scaffold1237	10	0	0.66041	0.706378
Scaffold447	11	0	0.695284	0.731795
Scaffold1141	11	0	0.695284	0.731795
Scaffold1247	11	0	0.695284	0.731795
Scaffold808	11	0	0.695284	0.731795
Scaffold199	11	0	0.695284	0.731795
Scaffold840	11	0	0.695284	0.731795
Scaffold537	11	0	0.695284	0.731795
Scaffold80	23	1	0.69832	0.733316
Scaffold1160	12	0	0.726596	0.754416
Scaffold373	12	0	0.726596	0.754416
Scaffold106	12	0	0.726596	0.754416
Scaffold529	12	0	0.726596	0.754416
Scaffold379	12	0	0.726596	0.754416
Scaffold629	14	0	0.77994	0.802572
Scaffold884	14	0	0.77994	0.802572
Scaffold911	14	0	0.77994	0.802572
Scaffold1030	14	0	0.77994	0.802572
Scaffold1105	15	0	0.802591	0.82221
Scaffold351	15	0	0.802591	0.82221
Scaffold285	17	0	0.841171	0.85792
Scaffold395	17	0	0.841171	0.85792
Scaffold719	18	0	0.857548	0.872692
Scaffold621	19	0	0.872245	0.885693
Scaffold152	22	0	0.907884	0.919856
Scaffold618	25	0	0.933621	0.943858
Scaffold542	26	0	0.940497	0.948729
Scaffold290	29	0	0.957156	0.963426
Scaffold200	38	0	0.984065	0.986204
Scaffold489	38	0	0.984065	0.986204
Scaffold125	57	0	0.998061	0.998061
a:The numbers of all small InDels in the scaffold; b:The numbers of association InDels in the scaffold using the InDel-index algorithm;c:The signficant lever of enriched association small InDels in the scaffold;d:The probability corrected by multiple check;The scaffolds with a yellow background were the target scaffolds.

## Sheet: Supplementary Table 7
Supplementary Table 7 The annotation of 23 predicted genes in the candidate scaffolds 751 and 50
Predicted gene_ID	COG_class	COG_class_annotation	GO_annotation	KEGG_annotation	KOG_class	KOG_class_annotation	Pfam_annotation	Swissprot_annotation	TrEMBL_annotation	eggNOG_class	eggNOG_class_annotation	nr_annotation
1	--	--	--	--	[O]	Posttranslational modification, protein turnover, chaperones	Zinc finger, C3HC4 type (RING finger)	--	Uncharacterized protein {ECO:0000313|EMBL:EKX32071.1} OS=Guillardia theta CCMP2712 PE=4 SV=1	--	--	hypothetical protein [Tuber melanosporum Mel28]
2	--	--	--	--	--	--	--	--	--	--	--	hypothetical protein [Tuber melanosporum Mel28]
3	--	--	--	--	--	--	--	--	--	--	--	hypothetical protein MYCGRDRAFT_94223 [Zymoseptoria tritici IPO323]
4 (mimpvic33)	--	--	--	--	--	--	--	--	--	--	--	hypothetical protein MYCGRDRAFT_94223 [Zymoseptoria tritici IPO323]
5	[I]	Lipid transport and metabolism	Biological Process: phospholipid metabolic process (GO:0006644);; Molecular Function: phosphatidate phosphatase activity (GO:0008195);; Biological Process: dephosphorylation (GO:0016311);;	--	[I]	Lipid transport and metabolism	PAP2 superfamily	Lipid phosphate phosphatase 2 GN=F9L1.2 OS=Arabidopsis thaliana (Mouse-ear cress) PE=2 SV=1	Uncharacterized protein {ECO:0000313|EnsemblPlants:Solyc02g086370.2.1} OS=Solanum lycopersicum (Tomato) PE=4 SV=1	--	--	hypothetical protein [Tuber melanosporum Mel28]
6	--	--	--	--	--	--	--	--	--	--	--	--
7	--	--	--	--	--	--	--	--	--	--	--	Similar to hypothetical protein AOL_s00004g32 [Arthrobotrys oligospora ATCC 24927]; acc. no. EGX54383 [Pyronema omphalodes CBS 100304]
8	--	--	--	--	--	--	--	--	--	--	--	hypothetical protein FVEG_12709 [Fusarium verticillioides 7600]
9	--	--	--	--	--	--	Protein of unknown function (DUF1524)	--	--	--	--	hypothetical protein [Tuber melanosporum Mel28]
10	[G]	Carbohydrate transport and metabolism	Molecular Function: mannosyltransferase activity (GO:0000030);;	K10967|9.2e-68|apro:F751_0223|K10967 alpha 1,2-mannosyltransferase [EC:2.4.1.-] | (RefSeq) Glycolipid 2-alpha-mannosyltransferase 1	[G]	Carbohydrate transport and metabolism	Glycolipid 2-alpha-mannosyltransferase	--	Glycolipid 2-alpha-mannosyltransferase 1 {ECO:0000313|EMBL:KFM24039.1} OS=Auxenochlorella protothecoides (Green microalga) PE=4 SV=1	--	--	hypothetical protein [Tuber melanosporum Mel28]
11	--	--	--	--	--	--	--	--	--	--	--	--
12	[I]	Lipid transport and metabolism	--	K13621|4.0e-93|apro:F751_5248|K13621 betaine lipid synthase | (RefSeq) hypothetical protein	--	--	Protein of unknown function (DUF3419)	--	Uncharacterized protein {ECO:0000313|EMBL:ETV72607.1} OS=Aphanomyces astaci PE=4 SV=1	--	--	hypothetical protein [Tuber melanosporum Mel28]
13	--	--	--	--	--	--	--	--	--	--	--	--
14	--	--	--	--	--	--	Tetraspanin family	--	--	--	--	tetraspanin Tsp3 [Aspergillus niger]
15	[P]	Inorganic ion transport and metabolism	--	--	--	--	PhoD-like phosphatase	--	Putative uncharacterized protein {ECO:0000313|EMBL:EFN53116.1} OS=Chlorella variabilis (Green alga) PE=4 SV=1	--	--	hypothetical protein AOL_s00173g124 [Arthrobotrys oligospora ATCC 24927]
16	[I]	Lipid transport and metabolism	--	--	[V]	Defense mechanisms	alpha/beta hydrolase fold	Probable carboxylesterase 6 GN=CXE6 OS=Arabidopsis thaliana (Mouse-ear cress) PE=2 SV=1	Alpha beta hydrolase fold-3 domain protein {ECO:0000313|EMBL:JAC64898.1} OS=Tetraselmis sp. GSL018 PE=4 SV=1	--	--	Similar to AB hydrolase superfamily protein C4A8.06c; acc. no. O14158 [Pyronema omphalodes CBS 100304]
17 (mimpvic32)	--	--	Biological Process: transport (GO:0044765);;	--	--	--	CorA-like Mg2+ transporter protein	--	--	--	--	hypothetical protein SAPIO_CDS7941 [Scedosporium apiospermum]
18	--	--	Molecular Function: transferase activity (GO:0016740);;	--	[S]	Function unknown	Senescence-associated protein	--	--	--	--	hypothetical protein [Tuber melanosporum Mel28]
19	--	--	Molecular Function: hydrolase activity (GO:0016787);;	--	--	--	GDSL-like Lipase/Acylhydrolase	GDSL esterase/lipase APG (Precursor) GN=APG OS=Arabidopsis thaliana (Mouse-ear cress) PE=1 SV=1	Uncharacterized protein {ECO:0000313|EMBL:EMJ26199.1} OS=Prunus persica (Peach) PE=4 SV=1	--	--	hypothetical protein [Tuber melanosporum Mel28]
20	--	--	--	--	[O]	Posttranslational modification, protein turnover, chaperones	IBR domain, a half RING-finger domain	Putative uncharacterized protein At4g01020, chloroplastic (Precursor) GN=At4g01020 OS=Arabidopsis thaliana (Mouse-ear cress) PE=3 SV=1	Uncharacterized protein {ECO:0000313|EMBL:EQC35973.1} OS=Saprolegnia diclina VS20 PE=4 SV=1	--	--	hypothetical protein [Tuber melanosporum Mel28]
21	--	--	--	--	--	--	--	--	--	--	--	--
22	--	--	--	--	--	--	--	--	--	--	--	--
23	[V]	Defense mechanisms	Molecular Function: nucleotide binding (GO:0000166);; Cellular Component: membrane (GO:0016020);; Molecular Function: ATPase activity (GO:0016887);; Biological Process: cellular response to drug (GO:0035690);;	--	[Q]	Secondary metabolites biosynthesis, transport and catabolism	ABC-2 type transporter	ABC transporter G family member 36 GN=F23H11.19 OS=Arabidopsis thaliana (Mouse-ear cress) PE=1 SV=1	Predicted protein {ECO:0000313|EMBL:BAK03773.1} (Fragment) OS=Hordeum vulgare var. distichum (Domesticated barley) PE=2 SV=1	--	--	pleiotropic drug resistance ABC transporter [Heterobasidion irregulare TC 32-1]

## Sheet: Supplementary Table 8
Supplementary Table 8 The Genotype of mimpvi32 and mimpvi33 in different VCGs
VCG	Strain	mimpvi32 gene type	mimpvi33 gene type
VCGA1	YAASMYPL6-1	A	A
	Y1Y3-023	A	A
	Y1Y3-030	A	A
	Y1Y3-108	A	A
	Y1Y3-119	A	A
	Y1Y3-138	A	A
	Y1Y3-221	A	A
	Y1Y3-282	A	A
	Y1Y3-286	A	A
	Y1Y3-336	A	A
	Y1Y3-346	A	A
VCGA2	Y1Y3-039	A	A
	Y1Y3-068	A	A
	Y1Y3-077	A	A
	Y1Y3-088	A	A
	Y1Y3-139	A	A
	Y1Y3-191	A	A
	Y1Y3-241	A	A
	Y1Y3-258	A	A
	Y1Y3-283	A	A
	Y1Y3-331	A	A
VCGB1	YAASMYPL6-3	B	B
	Y1Y3-010	B	B
	Y1Y3-065	B	B
	Y1Y3-082	B	B
	Y1Y3-134	B	B
	Y1Y3-204	B	B
	Y1Y3-212	B	B
	Y1Y3-273	B	B
	Y1Y3-338	B	B
	Y1Y3-348	B	B
	Y1Y3-361	B	B
VCGB2	Y1Y3-004	B	B
	Y1Y3-005	B	B
	Y1Y3-027	B	B
	Y1Y3-148	B	B
	Y1Y3-220	B	B
	Y1Y3-242	B	B
	Y1Y3-263	B	B
	Y1Y3-280	B	B
	Y1Y3-291	B	B
	Y1Y3-324	B	B
VCG6611	6611	A	A
	6611-05-02	A	A
	6611-05-04	A	A
	6611-05-07	A	A
	6611-05-08	A	A
	6611-05-13	A	A
	6611-07-02	A	A
	6611-07-03	A	A
	6611-07-04	A	A
	6611-07-10	A	A
Zhao0001	Zhao0001-1	B	C
	Zhao0001-3	A	B
	Zhao0001-5	A	B
	Zhao0001-6	B	C
	Zhao0001-8	B	C
	Zhao0001-9	A	B
	Zhao0001-10	A	B
	Zhao0001-13	A	B
	Zhao0001-15	B	C
	Zhao0001-21	B	C
	Zhao0001-27	A	B
	Zhao0001-28	B	C
	Zhao0001-29	B	C
	Zhao0001-30	B	C
	Zhao0001-33	B	C
